# Supplementary material for: Molecular characterisation of Pinus sylvestris (L.) in Ireland at the western limit of the species distribution
Source: BMC Ecol Evol. 2024 Jan 23;24:12. doi: 10.1186/s12862-023-02181-3 (PMC10807061; doi:10.1186/s12862-023-02181-3)
Supplement: Supplementary file 2 — Additional file 2: Table S1. Population names, locations, origins and year of planting, where known, along with haplotype designations and number of individuals per population. [file 12862_2023_2181_MOESM2_ESM.csv]

Table S1. Population names, locations, origins and year of planting, where known, along with haplotype designations and number of individuals per population.
Population	Origin	Year planted	Lat	Long	H1	H2	H3	H4	H5	H6	H7	H8	H9	H10	H11	H12	H13	H14	H15	H16	H17	H18	H19	H20	H21	H22	H23	H24	H25	H26	H27	H28	H29	H30	H31	H32	H33	H34	H35	H36	H37	H38	H39	H40	H41	H42	H43	H44	H45
Ballykelly	Unknown	Unknown/NA	55.04337	-7.04872	0	0	0	0	0	1	0	0	0	1	0	0	0	0	0	1	1	0	0	0	1	0	0	0	0	0	0	1	2	0	0	0	0	0	0	0	0	0	1	1	1	0	0	0	0
Ballykine	Planted and some natural regeneration	1943	53.55848	-9.34605	4	0	1	2	0	1	2	1	1	3	2	2	2	1	0	1	1	1	0	0	0	1	1	0	0	0	0	0	0	1	1	1	1	0	0	0	0	0	1	0	0	1	1	1	1
Borau	Unknown	Unknown/NA	42.6581	-0.5882	1	1	0	0	0	1	0	0	0	0	1	0	2	0	0	0	0	0	0	0	0	0	0	0	0	0	0	0	0	0	0	0	0	2	0	0	0	0	0	0	0	0	0	0	0
Breen Wood	Unknown	Unknown/NA	55.13638	-6.23758	0	0	0	0	0	0	0	0	0	0	0	0	1	0	0	0	1	0	1	0	0	0	1	1	1	0	0	0	0	0	0	0	0	0	1	0	0	0	0	0	1	0	0	0	0
Cavan	Unknown	Unknown/NA	53.92894	-7.21716	0	1	0	0	0	0	0	0	0	0	0	2	0	1	0	0	0	0	0	1	0	0	0	0	0	0	0	0	0	0	0	0	0	0	0	0	0	0	0	0	0	0	0	0	0
Coomhola	Natural regeneration	Present by at least 1901	51.77592	-9.46617	0	0	0	0	0	2	2	0	0	2	0	0	0	0	0	0	1	0	1	1	0	0	0	0	0	0	0	0	0	0	0	0	0	0	0	1	0	0	0	0	0	0	0	0	0
Coronation plantation	Planted	1831	53.15435	-6.35984	2	1	0	0	0	1	1	0	0	0	1	0	0	0	0	0	0	0	1	0	1	0	0	0	1	0	0	0	0	0	0	0	0	0	0	0	1	0	0	0	0	0	0	0	0
Dale Wood	Planted	1829	51.96778	-9.62771	5	0	0	0	7	0	0	0	0	0	0	0	0	0	0	0	0	0	0	1	0	0	0	0	0	0	0	0	0	0	0	0	0	0	0	0	0	0	0	0	0	0	0	0	0
Derrybawn - Glendalough	Planted	1940	53.00647	-6.32682	0	1	1	1	0	0	1	0	0	0	0	0	0	0	0	0	0	0	1	1	0	0	0	0	0	0	0	0	0	0	0	0	1	0	0	0	0	0	0	0	0	0	0	0	0
Derrycrag Wood	Planted	1964	53.04201	-8.39409	0	0	2	1	0	0	1	0	0	0	0	0	0	0	0	0	0	0	0	0	0	1	0	0	0	0	0	0	1	0	0	0	0	0	0	0	0	0	0	0	0	0	1	0	0
Glenfarne	Planted	1939	54.30651	-7.96912	0	0	0	0	0	0	0	0	0	0	0	0	1	1	2	0	0	1	0	0	0	0	0	0	1	1	0	0	0	0	0	0	0	0	0	1	1	0	0	1	0	0	0	0	0
Glengarriff	Planted	1887	51.75376	-9.58072	1	1	2	0	0	0	0	0	0	1	0	0	0	0	0	0	1	0	0	0	1	0	0	0	0	0	0	1	0	1	0	1	0	0	0	0	0	2	0	0	0	0	0	0	0
Glenveagh	Planted	Unknown	55.05566	-7.94368	0	0	1	1	1	0	0	0	1	0	1	0	0	0	0	0	0	0	0	0	0	0	0	0	0	0	0	0	0	0	0	0	1	0	0	0	0	0	0	0	0	0	0	0	0
Knockastackeen	Unknown	1910	52.39678	-8.09171	0	0	0	0	0	0	0	1	0	1	1	1	0	2	0	0	0	0	0	0	0	0	0	0	0	1	0	0	0	0	0	0	0	0	0	0	0	0	0	0	0	0	0	0	0
Rockforest	Putative native	NA	53.00217	-8.97258	4	2	0	2	0	1	1	4	1	0	0	0	0	0	2	2	0	1	0	0	0	2	0	1	0	0	3	0	0	0	2	0	0	1	0	0	0	0	0	0	0	0	0	0	1
Rockvale	Unknown	Unknown/NA	53.03031	-8.91061	1	1	1	0	0	0	0	1	0	0	0	0	0	1	0	0	0	0	0	0	0	0	0	0	0	0	0	0	0	0	0	0	0	0	1	0	0	0	0	0	0	0	0	0	0
Sainte-Baume	Unknown	Unknown/NA	43.38653846	5.784846154	0	0	0	0	0	0	0	0	4	0	1	1	0	0	0	0	0	0	0	0	0	0	0	0	0	0	0	0	0	0	0	0	0	0	0	0	0	1	0	0	0	0	0	0	0
The Scalp	Natural regeneration	NA	53.21757	-6.17856	4	2	0	1	0	2	0	2	0	0	0	0	0	0	1	0	0	2	0	0	1	0	1	1	0	1	0	0	0	0	0	0	0	0	0	0	0	0	0	0	0	0	0	1	0
Torc	Planted	1880	51.99638	-9.50789	0	0	2	1	3	0	0	0	1	0	0	0	0	0	0	0	0	0	0	0	0	0	0	0	1	0	1	0	0	1	0	0	0	0	0	0	0	0	0	0	0	1	0	0	0
Trooperstown	Planted	1938	53.00896	-6.27358	1	0	1	1	0	0	0	0	0	0	0	0	0	0	0	1	0	0	0	0	0	0	1	0	0	1	0	1	0	0	0	1	0	0	0	1	0	0	0	0	0	0	0	0	0
Vale of Clara	Planted	1935	52.96742	-6.25618	0	2	0	1	0	0	1	0	1	0	0	0	0	0	1	0	0	0	1	1	0	0	0	1	0	0	0	0	0	0	0	0	0	0	1	0	1	0	0	0	0	0	0	0	0
Plan-d'Aups	Unknown	Unknown/NA	43.33	5.717	not_haplotyped	not_haplotyped	not_haplotyped	not_haplotyped	not_haplotyped	not_haplotyped	not_haplotyped	not_haplotyped	not_haplotyped	not_haplotyped	not_haplotyped	not_haplotyped	not_haplotyped	not_haplotyped	not_haplotyped	not_haplotyped	not_haplotyped	not_haplotyped	not_haplotyped	not_haplotyped	not_haplotyped	not_haplotyped	not_haplotyped	not_haplotyped	not_haplotyped	not_haplotyped	not_haplotyped	not_haplotyped	not_haplotyped	not_haplotyped	not_haplotyped	not_haplotyped	not_haplotyped	not_haplotyped	not_haplotyped	not_haplotyped	not_haplotyped	not_haplotyped	not_haplotyped	not_haplotyped	not_haplotyped	not_haplotyped	not_haplotyped	not_haplotyped	not_haplotyped
Scottish (Coillte)	Unknown	Unknown/NA	NA	NA	not_haplotyped	not_haplotyped	not_haplotyped	not_haplotyped	not_haplotyped	not_haplotyped	not_haplotyped	not_haplotyped	not_haplotyped	not_haplotyped	not_haplotyped	not_haplotyped	not_haplotyped	not_haplotyped	not_haplotyped	not_haplotyped	not_haplotyped	not_haplotyped	not_haplotyped	not_haplotyped	not_haplotyped	not_haplotyped	not_haplotyped	not_haplotyped	not_haplotyped	not_haplotyped	not_haplotyped	not_haplotyped	not_haplotyped	not_haplotyped	not_haplotyped	not_haplotyped	not_haplotyped	not_haplotyped	not_haplotyped	not_haplotyped	not_haplotyped	not_haplotyped	not_haplotyped	not_haplotyped	not_haplotyped	not_haplotyped	not_haplotyped	not_haplotyped	not_haplotyped
Norway	Unknown	Unknown/NA	NA	NA	not_haplotyped	not_haplotyped	not_haplotyped	not_haplotyped	not_haplotyped	not_haplotyped	not_haplotyped	not_haplotyped	not_haplotyped	not_haplotyped	not_haplotyped	not_haplotyped	not_haplotyped	not_haplotyped	not_haplotyped	not_haplotyped	not_haplotyped	not_haplotyped	not_haplotyped	not_haplotyped	not_haplotyped	not_haplotyped	not_haplotyped	not_haplotyped	not_haplotyped	not_haplotyped	not_haplotyped	not_haplotyped	not_haplotyped	not_haplotyped	not_haplotyped	not_haplotyped	not_haplotyped	not_haplotyped	not_haplotyped	not_haplotyped	not_haplotyped	not_haplotyped	not_haplotyped	not_haplotyped	not_haplotyped	not_haplotyped	not_haplotyped	not_haplotyped	not_haplotyped
[truncated: 90 more columns]
