# Supplementary material for: Molecular characterisation of Pinus sylvestris (L.) in Ireland at the western limit of the species distribution
Source: BMC Ecol Evol. 2024 Jan 23;24:12. doi: 10.1186/s12862-023-02181-3 (PMC10807061; doi:10.1186/s12862-023-02181-3)
Supplement: Supplementary file 4 — Additional file 4: Table S7. Raw cpSSR and nSSR data. [file 12862_2023_2181_MOESM4_ESM.xlsx]

## Sheet: cpSSR
Individual_ID	Population	Country	Longitude	Latitude	Pt1254	Pt41093	Pt26081	Pt15169	Pt30204	Pt71936	Pt36480	Pt87268
2013.D0406	Ballykelly	Ireland	-7.04872	55.0434	60	73	108	125	140	142	144	162
2013.D0407	Ballykelly	Ireland	-7.04872	55.0434	60	73	108	123	139	143	145	162
2013.D0408	Ballykelly	Ireland	-7.04872	55.0434	59	74	108	124	142	143	145	162
2013.D0409	Ballykelly	Ireland	-7.04872	55.0434	59	73	107	124	137	143	144	162
2013.D0410	Ballykelly	Ireland	-7.04872	55.0434	60	73	108	125	139	144	143	162
2013.D0411	Ballykelly	Ireland	-7.04872	55.0434	60	73	108	124	142	143	145	162
2013.D0413	Ballykelly	Ireland	-7.04872	55.0434	60	73	107	124	138	143	144	162
2013.D0414	Ballykelly	Ireland	-7.04872	55.0434	62	73	108	125	140	143	144	162
2013.D0415	Ballykelly	Ireland	-7.04872	55.0434	61	73	108	126	138	142	146	162
2013.D0416	Ballykelly	Ireland	-7.04872	55.0434	62	73	108	125	140	143	144	162
2013.D0417	Ballykelly	Ireland	-7.04872	55.0434	60	73	109	125	141	142	144	162
2013.D0418	Ballykelly	Ireland	-7.04872	55.0434	60	73	108	126	140	143	144	162
2013.D0419	Ballykelly	Ireland	-7.04872	55.0434	60	73	109	126	139	143	144	162
2013.D0420	Ballykelly	Ireland	-7.04872	55.0434	60	73	108	129	139	143	143	162
2013.D0324	Ballykine	Ireland	-9.34605	53.5585	60	73	108	125	139	142	144	162
2013.D0325	Ballykine	Ireland	-9.34605	53.5585	60	73	108	124	140	143	145	162
2013.D0326	Ballykine	Ireland	-9.34605	53.5585	60	73	108	126	139	143	144	162
2013.D0327	Ballykine	Ireland	-9.34605	53.5585	61	73	108	123	139	143	144	162
2013.D0328	Ballykine	Ireland	-9.34605	53.5585	59	73	108	125	141	142	144	163
2013.D0330	Ballykine	Ireland	-9.34605	53.5585	60	73	107	124	138	143	144	162
2013.D0331	Ballykine	Ireland	-9.34605	53.5585	61	74	108	124	141	143	144	162
2013.D0332	Ballykine	Ireland	-9.34605	53.5585	61	73	109	125	140	142	144	162
2013.D0333	Ballykine	Ireland	-9.34605	53.5585	60	73	107	124	139	143	145	162
2013.D0334	Ballykine	Ireland	-9.34605	53.5585	60	73	108	124	140	143	145	162
2013.D0335	Ballykine	Ireland	-9.34605	53.5585	60	73	107	126	138	143	144	162
2013.D0336	Ballykine	Ireland	-9.34605	53.5585	59	73	108	124	139	143	143	162
2013.D0337	Ballykine	Ireland	-9.34605	53.5585	60	73	108	124	139	143	144	164
2013.D0339	Ballykine	Ireland	-9.34605	53.5585	59	74	108	125	141	143	145	164
2013.D0340	Ballykine	Ireland	-9.34605	53.5585	60	73	108	125	138	142	144	162
2013.D0342	Ballykine	Ireland	-9.34605	53.5585	60	73	108	125	138	143	144	162
2013.D0343	Ballykine	Ireland	-9.34605	53.5585	60	73	108	127	139	142	143	163
2013.D0344	Ballykine	Ireland	-9.34605	53.5585	60	73	107	124	138	143	144	162
2013.D0345	Ballykine	Ireland	-9.34605	53.5585	60	73	108	124	140	143	145	162
2013.D0346	Ballykine	Ireland	-9.34605	53.5585	59	74	108	124	140	143	146	163
2013.D0347	Ballykine	Ireland	-9.34605	53.5585	60	73	108	125	139	143	144	163
2013.D0348	Ballykine	Ireland	-9.34605	53.5585	60	73	108	126	139	142	146	162
2013.D0349	Ballykine	Ireland	-9.34605	53.5585	60	73	108	126	139	143	144	162
2013.D0350	Ballykine	Ireland	-9.34605	53.5585	60	73	108	125	139	143	145	162
2013.D0352	Ballykine	Ireland	-9.34605	53.5585	61	73	108	127	137	143	144	162
2013.D0353	Ballykine	Ireland	-9.34605	53.5585	59	73	107	124	137	143	144	162
2013.D0354	Ballykine	Ireland	-9.34605	53.5585	60	73	108	124	138	143	144	162
2013.D0355	Ballykine	Ireland	-9.34605	53.5585	60	73	108	125	138	143	144	162
2013.D0356	Ballykine	Ireland	-9.34605	53.5585	60	73	108	125	139	143	145	162
2013.D0357	Ballykine	Ireland	-9.34605	53.5585	60	73	108	126	140	143	144	162
2013.D0358	Ballykine	Ireland	-9.34605	53.5585	60	73	108	124	142	143	145	162
2013.D0359	Ballykine	Ireland	-9.34605	53.5585	60	73	108	127	140	143	144	162
2013.D0360	Ballykine	Ireland	-9.34605	53.5585	60	74	108	124	141	143	144	163
2013.D0361	Ballykine	Ireland	-9.34605	53.5585	60	73	108	124	139	143	144	162
2013.D0362	Ballykine	Ireland	-9.34605	53.5585	60	73	108	124	139	143	144	162
2013.D0363	Ballykine	Ireland	-9.34605	53.5585	60	73	108	125	140	142	144	162
2013.D0364	Ballykine	Ireland	-9.34605	53.5585	60	73	108	125	139	142	143	162
2013.D0365	Ballykine	Ireland	-9.34605	53.5585	60	73	108	124	139	143	145	164
2013.D0366	Ballykine	Ireland	-9.34605	53.5585	60	73	108	126	138	143	145	162
2013.D0367	Ballykine	Ireland	-9.34605	53.5585	60	74	108	124	141	143	144	163
2013.D0368	Ballykine	Ireland	-9.34605	53.5585	60	73	108	126	139	143	143	162
2013.D0369	Ballykine	Ireland	-9.34605	53.5585	61	73	108	125	139	143	143	162
2013.D0370	Ballykine	Ireland	-9.34605	53.5585	60	73	108	124	140	143	145	162
2013.D0371	Ballykine	Ireland	-9.34605	53.5585	60	73	107	124	138	143	144	162
Br10	Borau	Spain	-0.5882	42.6581	60	73	108	126	141	143	144	161
Br13	Borau	Spain	-0.5882	42.6581	59	73	108	125	140	143	146	162
Br15	Borau	Spain	-0.5882	42.6581	60	73	108	124	139	143	144	162
Br16	Borau	Spain	-0.5882	42.6581	60	74	108	124	141	143	144	163
Br17	Borau	Spain	-0.5882	42.6581	59	73	108	125	137	143	144	162
Br19	Borau	Spain	-0.5882	42.6581	60	73	107	124	137	143	143	162
Br20	Borau	Spain	-0.5882	42.6581	60	73	108	123	140	143	146	162
Br21	Borau	Spain	-0.5882	42.6581	60	73	108	124	137	143	143	162
Br22	Borau	Spain	-0.5882	42.6581	59	73	108	125	137	143	144	162
Br3	Borau	Spain	-0.5882	42.6581	60	73	108	126	140	143	144	162
Br4	Borau	Spain	-0.5882	42.6581	60	73	108	125	139	143	144	162
Br5	Borau	Spain	-0.5882	42.6581	60	73	108	124	140	143	145	162
Br6	Borau	Spain	-0.5882	42.6581	60	73	108	125	137	142	143	162
Br7	Borau	Spain	-0.5882	42.6581	60	74	108	124	141	143	144	163
Br8	Borau	Spain	-0.5882	42.6581	60	73	108	125	142	143	145	162
Br9	Borau	Spain	-0.5882	42.6581	60	74	108	125	139	143	143	162
2013.D0377	Breen Wood	Ireland	-6.23758	55.1364	60	73	108	126	138	143	144	162
2013.D0378	Breen Wood	Ireland	-6.23758	55.1364	60	73	108	129	139	143	143	162
2013.D0379	Breen Wood	Ireland	-6.23758	55.1364	60	74	108	124	142	143	144	162
2013.D0380	Breen Wood	Ireland	-6.23758	55.1364	59	73	107	127	138	143	144	162
2013.D0381	Breen Wood	Ireland	-6.23758	55.1364	60	73	107	126	137	143	144	162
2013.D0382	Breen Wood	Ireland	-6.23758	55.1364	60	73	107	126	139	143	144	162
2013.D0383	Breen Wood	Ireland	-6.23758	55.1364	60	73	108	125	140	143	144	162
2013.D0384	Breen Wood	Ireland	-6.23758	55.1364	59	74	108	124	140	143	146	163
2013.D0385	Breen Wood	Ireland	-6.23758	55.1364	61	73	108	125	138	143	144	161
2013.D0386	Breen Wood	Ireland	-6.23758	55.1364	60	74	108	124	141	143	144	163
2013.D0387	Breen Wood	Ireland	-6.23758	55.1364	60	73	108	124	139	142	144	163
2013.D0388	Breen Wood	Ireland	-6.23758	55.1364	61	73	108	123	139	143	144	162
2013.D0389	Breen Wood	Ireland	-6.23758	55.1364	60	73	108	126	141	143	143	162
2013.D0390	Breen Wood	Ireland	-6.23758	55.1364	60	73	108	124	142	143	145	162
2013.D0391	Breen Wood	Ireland	-6.23758	55.1364	60	73	108	126	139	143	145	162
2013.D0392	Breen Wood	Ireland	-6.23758	55.1364	60	73	107	127	139	143	143	162
2013.D0393	Cavan	Ireland	-7.21716	53.9289	60	74	107	125	142	143	144	163
2013.D0394	Cavan	Ireland	-7.21716	53.9289	60	74	107	125	142	143	144	163
2013.D0395	Cavan	Ireland	-7.21716	53.9289	61	73	108	125	140	144	143	162
2013.D0396	Cavan	Ireland	-7.21716	53.9289	60	73	108	125	139	143	144	162
2013.D0397	Cavan	Ireland	-7.21716	53.9289	60	73	109	127	142	142	144	162
2013.D0398	Cavan	Ireland	-7.21716	53.9289	59	73	108	124	140	143	144	162
2013.D0399	Cavan	Ireland	-7.21716	53.9289	60	73	109	127	142	142	144	162
2013.D0400	Cavan	Ireland	-7.21716	53.9289	60	73	108	126	138	143	145	162
2013.D0401	Cavan	Ireland	-7.21716	53.9289	60	73	108	124	140	143	145	163
2013.D0402	Cavan	Ireland	-7.21716	53.9289	60	73	108	125	138	143	144	162
2013.D0403	Cavan	Ireland	-7.21716	53.9289	60	73	107	125	140	143	144	162
2013.D0404	Cavan	Ireland	-7.21716	53.9289	60	73	108	125	138	143	144	162
2013.D0405	Cavan	Ireland	-7.21716	53.9289	60	73	109	125	139	143	147	162
2013.D0150	Coomhola	Ireland	-9.46617	51.7759	60	73	108	124	142	143	145	162
2013.D0151	Coomhola	Ireland	-9.46617	51.7759	60	73	108	123	140	143	146	162
2013.D0152	Coomhola	Ireland	-9.46617	51.7759	60	73	108	126	140	143	144	162
2013.D0154	Coomhola	Ireland	-9.46617	51.7759	60	73	107	124	138	143	144	162
2013.D0155	Coomhola	Ireland	-9.46617	51.7759	60	73	108	126	140	143	144	162
2013.D0156	Coomhola	Ireland	-9.46617	51.7759	59	73	107	126	139	143	144	163
2013.D0157	Coomhola	Ireland	-9.46617	51.7759	60	73	108	126	139	143	144	162
2013.D0158	Coomhola	Ireland	-9.46617	51.7759	60	73	109	125	139	143	147	162
2013.D0160	Coomhola	Ireland	-9.46617	51.7759	60	73	108	126	139	143	144	162
2013.D0164	Coomhola	Ireland	-9.46617	51.7759	60	74	108	125	138	142	144	163
2013.D0165	Coomhola	Ireland	-9.46617	51.7759	60	73	108	125	141	143	145	162
2013.D0372	Coomhola	Ireland	-9.46617	51.7759	59	73	107	125	141	143	145	162
2013.D0373	Coomhola	Ireland	-9.46617	51.7759	60	73	108	126	138	143	144	162
2013.D0374	Coomhola	Ireland	-9.46617	51.7759	60	73	107	124	138	143	144	162
2013.D0375	Coomhola	Ireland	-9.46617	51.7759	60	73	108	125	138	144	143	162
2013.D0086	Coronation plantation	Ireland	-6.35984	53.1544	60	73	108	124	138	143	146	165
2013.D0087	Coronation plantation	Ireland	-6.35984	53.1544	60	73	108	126	139	143	144	162
2013.D0088	Coronation plantation	Ireland	-6.35984	53.1544	60	73	107	125	139	143	144	162
2013.D0089	Coronation plantation	Ireland	-6.35984	53.1544	60	73	108	126	140	143	144	162
2013.D0090	Coronation plantation	Ireland	-6.35984	53.1544	60	73	109	126	139	143	144	162
2013.D0091	Coronation plantation	Ireland	-6.35984	53.1544	60	73	108	128	139	143	145	163
2013.D0092	Coronation plantation	Ireland	-6.35984	53.1544	60	73	108	124	140	143	145	162
2013.D0094	Coronation plantation	Ireland	-6.35984	53.1544	60	73	108	125	139	143	144	162
2013.D0095	Coronation plantation	Ireland	-6.35984	53.1544	60	73	108	126	138	143	144	162
2013.D0096	Coronation plantation	Ireland	-6.35984	53.1544	60	73	108	124	139	143	144	162
2013.D0097	Coronation plantation	Ireland	-6.35984	53.1544	60	73	108	124	140	143	145	162
2013.D0099	Coronation plantation	Ireland	-6.35984	53.1544	60	73	108	126	139	143	145	162
2013.D0236	Coronation plantation	Ireland	-6.35984	53.1544	60	73	107	124	139	143	144	162
2013.D0131	Dale Wood	Ireland	-9.62771	51.9678	60	73	108	124	138	142	143	162
2013.D0132	Dale Wood	Ireland	-9.62771	51.9678	60	73	108	124	138	142	143	162
2013.D0133	Dale Wood	Ireland	-9.62771	51.9678	60	73	108	124	140	143	145	162
2013.D0134	Dale Wood	Ireland	-9.62771	51.9678	60	73	108	124	138	142	143	162
2013.D0135	Dale Wood	Ireland	-9.62771	51.9678	60	73	108	127	138	143	144	162
2013.D0136	Dale Wood	Ireland	-9.62771	51.9678	60	73	108	124	140	143	145	162
2013.D0137	Dale Wood	Ireland	-9.62771	51.9678	60	73	108	124	138	142	143	162
2013.D0140	Dale Wood	Ireland	-9.62771	51.9678	60	73	108	124	140	143	145	162
2013.D0141	Dale Wood	Ireland	-9.62771	51.9678	60	73	108	124	138	142	143	162
2013.D0142	Dale Wood	Ireland	-9.62771	51.9678	60	73	108	124	140	143	145	162
2013.D0143	Dale Wood	Ireland	-9.62771	51.9678	60	73	108	124	138	142	143	162
2013.D0144	Dale Wood	Ireland	-9.62771	51.9678	60	73	109	125	139	143	147	162
2013.D0242	Dale Wood	Ireland	-9.62771	51.9678	60	73	108	124	140	143	145	162
2013.D0243	Dale Wood	Ireland	-9.62771	51.9678	60	73	108	124	138	143	142	162
2013.D0244	Dale Wood	Ireland	-9.62771	51.9678	60	73	108	124	138	142	143	162
2013.D0179	Derrybawn - Glendalough	Ireland	-6.32682	53.0065	60	73	108	125	139	142	143	162
2013.D0182	Derrybawn - Glendalough	Ireland	-6.32682	53.0065	60	73	109	124	141	142	143	163
2013.D0183	Derrybawn - Glendalough	Ireland	-6.32682	53.0065	59	73	108	124	139	143	143	162
2013.D0186	Derrybawn - Glendalough	Ireland	-6.32682	53.0065	60	73	108	125	139	143	144	162
2013.D0192	Derrybawn - Glendalough	Ireland	-6.32682	53.0065	60	73	108	126	140	143	145	163
2013.D0193	Derrybawn - Glendalough	Ireland	-6.32682	53.0065	60	73	108	126	138	143	144	162
2013.D0194	Derrybawn - Glendalough	Ireland	-6.32682	53.0065	60	73	108	126	139	143	144	162
2013.D0246	Derrybawn - Glendalough	Ireland	-6.32682	53.0065	59	73	107	126	139	143	145	162
2013.D0449	Derrybawn - Glendalough	Ireland	-6.32682	53.0065	60	73	108	125	139	143	145	162
2013.D0450	Derrybawn - Glendalough	Ireland	-6.32682	53.0065	61	73	109	126	139	143	144	162
2013.D0451	Derrybawn - Glendalough	Ireland	-6.32682	53.0065	60	73	109	125	139	143	147	162
2013.D0269	Derrycrag Wood	Ireland	-8.39409	53.042	61	73	108	125	137	143	144	162
2013.D0271	Derrycrag Wood	Ireland	-8.39409	53.042	60	73	108	124	139	143	144	164
2013.D0273	Derrycrag Wood	Ireland	-8.39409	53.042	60	73	107	125	139	143	145	162
2013.D0274	Derrycrag Wood	Ireland	-8.39409	53.042	60	73	108	125	139	143	145	162
2013.D0275	Derrycrag Wood	Ireland	-8.39409	53.042	60	73	108	126	139	143	144	162
2013.D0276	Derrycrag Wood	Ireland	-8.39409	53.042	60	73	108	125	138	143	143	162
2013.D0277	Derrycrag Wood	Ireland	-8.39409	53.042	59	73	108	124	139	143	143	162
2013.D0278	Derrycrag Wood	Ireland	-8.39409	53.042	59	73	108	124	139	143	143	162
2013.D0279	Derrycrag Wood	Ireland	-8.39409	53.042	60	73	108	125	139	142	144	162
2013.D0280	Derrycrag Wood	Ireland	-8.39409	53.042	63	73	108	123	140	142	143	162
2013.D0283	Derrycrag Wood	Ireland	-8.39409	53.042	62	73	108	125	140	143	144	162
2013.D0214	Glenfarne	Ireland	-7.96912	54.3065	60	74	108	124	141	143	144	163
2013.D0215	Glenfarne	Ireland	-7.96912	54.3065	60	73	108	127	140	143	144	163
2013.D0216	Glenfarne	Ireland	-7.96912	54.3065	59	73	107	126	139	143	144	163
2013.D0218	Glenfarne	Ireland	-7.96912	54.3065	60	73	109	125	141	142	144	162
2013.D0219	Glenfarne	Ireland	-7.96912	54.3065	61	73	108	125	141	142	144	162
2013.D0220	Glenfarne	Ireland	-7.96912	54.3065	60	73	108	128	139	143	144	162
2013.D0228	Glenfarne	Ireland	-7.96912	54.3065	60	73	107	124	139	143	144	162
2013.D0233	Glenfarne	Ireland	-7.96912	54.3065	60	73	108	128	139	143	144	162
2013.D0247	Glenfarne	Ireland	-7.96912	54.3065	60	73	108	126	139	143	145	162
2013.D0248	Glenfarne	Ireland	-7.96912	54.3065	60	73	107	124	139	143	145	162
2013.D0457	Glenfarne	Ireland	-7.96912	54.3065	61	73	108	126	140	145	144	162
2013.D0460	Glenfarne	Ireland	-7.96912	54.3065	59	73	107	127	139	143	144	162
2013.D0462	Glenfarne	Ireland	-7.96912	54.3065	60	73	108	126	138	143	145	162
2013.D0116	Glengarriff	Ireland	-9.58072	51.7538	59	73	108	125	139	143	144	162
2013.D0117	Glengarriff	Ireland	-9.58072	51.7538	60	73	108	124	138	143	144	162
2013.D0118	Glengarriff	Ireland	-9.58072	51.7538	59	73	108	124	139	143	143	162
2013.D0120	Glengarriff	Ireland	-9.58072	51.7538	59	73	108	125	139	143	144	162
2013.D0121	Glengarriff	Ireland	-9.58072	51.7538	61	73	109	125	140	142	144	162
2013.D0123	Glengarriff	Ireland	-9.58072	51.7538	60	73	109	126	139	143	144	162
2013.D0125	Glengarriff	Ireland	-9.58072	51.7538	60	73	108	124	142	143	145	162
2013.D0126	Glengarriff	Ireland	-9.58072	51.7538	60	73	108	125	139	143	146	163
2013.D0128	Glengarriff	Ireland	-9.58072	51.7538	60	73	107	124	138	143	144	162
2013.D0129	Glengarriff	Ireland	-9.58072	51.7538	59	73	108	124	139	143	143	162
2013.D0130	Glengarriff	Ireland	-9.58072	51.7538	60	73	108	124	140	143	145	162
2013.D0452	Glengarriff	Ireland	-9.58072	51.7538	60	73	108	123	139	143	145	162
2013.D0453	Glengarriff	Ireland	-9.58072	51.7538	63	73	108	123	140	142	143	162
2013.D0454	Glengarriff	Ireland	-9.58072	51.7538	60	73	108	125	139	143	144	162
2013.D0455	Glengarriff	Ireland	-9.58072	51.7538	60	73	108	124	140	145	144	162
2013.D0423	Glenveagh	Ireland	-7.94368	55.0557	60	73	108	124	139	143	144	162
2013.D0427	Glenveagh	Ireland	-7.94368	55.0557	61	73	108	125	139	143	146	162
2013.D0430	Glenveagh	Ireland	-7.94368	55.0557	61	73	108	126	138	145	144	162
2013.D0433	Glenveagh	Ireland	-7.94368	55.0557	60	73	108	125	138	143	143	162
2013.D0434	Glenveagh	Ireland	-7.94368	55.0557	60	73	108	126	139	143	143	162
2013.D0435	Glenveagh	Ireland	-7.94368	55.0557	60	73	108	124	139	143	146	162
2013.D0436	Glenveagh	Ireland	-7.94368	55.0557	60	73	108	126	138	143	144	163
2013.D0437	Glenveagh	Ireland	-7.94368	55.0557	60	73	108	125	139	143	145	162
2013.D0438	Glenveagh	Ireland	-7.94368	55.0557	60	73	108	125	139	142	143	162
2013.D0439	Glenveagh	Ireland	-7.94368	55.0557	60	73	108	124	138	142	143	162
2013.D0440	Glenveagh	Ireland	-7.94368	55.0557	59	73	108	124	139	143	145	162
2013.D0441	Glenveagh	Ireland	-7.94368	55.0557	60	73	108	126	141	143	144	162
2013.D0442	Glenveagh	Ireland	-7.94368	55.0557	59	73	107	125	141	143	145	162
2013.D0443	Glenveagh	Ireland	-7.94368	55.0557	59	73	108	124	139	143	143	162
2013.D0102	Knockastackeen	Ireland	-8.09171	52.3968	60	73	108	124	139	143	144	162
2013.D0108	Knockastackeen	Ireland	-8.09171	52.3968	59	73	107	127	139	143	144	162
2013.D0109	Knockastackeen	Ireland	-8.09171	52.3968	60	73	108	126	138	143	145	162
2013.D0112	Knockastackeen	Ireland	-8.09171	52.3968	60	73	108	125	139	143	144	163
2013.D0113	Knockastackeen	Ireland	-8.09171	52.3968	60	73	108	125	138	143	144	162
2013.D0444	Knockastackeen	Ireland	-8.09171	52.3968	60	73	108	126	138	143	145	162
2013.D0448	Knockastackeen	Ireland	-8.09171	52.3968	60	73	107	124	138	143	144	162
2012.D0653	Sainte-Baume	France	5.864	43.4525	60	73	108	124	139	143	144	162
2012.D0656	Sainte-Baume	France	5.864	43.4525	60	73	108	126	139	143	143	162
2012.D0855	Sainte-Baume	France	5.864	43.4525	60	73	108	126	139	143	143	162
2012.D0856	Sainte-Baume	France	5.864	43.4525	60	73	108	125	139	142	145	162
2012.D0857	Sainte-Baume	France	5.864	43.4525	60	73	108	126	140	143	144	163
2012.D0859	Sainte-Baume	France	5.864	43.4525	60	73	108	126	139	143	143	162
2012.D0657	Sainte-Baume	France	5.864	43.4525	60	73	108	124	139	142	143	161
2012.D0658	Sainte-Baume	France	5.864	43.4525	60	73	108	126	140	143	144	163
2012.D0659	Sainte-Baume	France	5.864	43.4525	59	73	108	125	139	143	144	162
2012.D0660	Sainte-Baume	France	5.864	43.4525	60	73	108	125	138	143	144	162
2012.D0852	Sainte-Baume	France	5.864	43.4525	60	73	108	126	139	143	143	162
2012.D0853	Sainte-Baume	France	5.864	43.4525	60	73	108	124	139	143	145	162
2012.D0854	Sainte-Baume	France	5.864	43.4525	60	73	107	124	138	143	144	163
2013.D0284	Rockforest	Ireland	-8.97258	53.0022	60	73	108	124	140	143	145	162
2013.D0285	Rockforest	Ireland	-8.97258	53.0022	60	73	108	126	139	142	146	162
2013.D0286	Rockforest	Ireland	-8.97258	53.0022	60	73	108	126	139	142	146	162
2013.D0287	Rockforest	Ireland	-8.97258	53.0022	60	73	108	125	139	143	145	162
2013.D0288	Rockforest	Ireland	-8.97258	53.0022	59	73	108	125	137	143	144	162
2013.D0289	Rockforest	Ireland	-8.97258	53.0022	60	73	108	125	140	142	144	162
2013.D0290	Rockforest	Ireland	-8.97258	53.0022	60	73	108	125	139	143	144	163
2013.D0291	Rockforest	Ireland	-8.97258	53.0022	60	73	108	124	140	143	145	162
2013.D0292	Rockforest	Ireland	-8.97258	53.0022	60	73	108	128	139	143	144	162
2013.D0293	Rockforest	Ireland	-8.97258	53.0022	60	73	108	125	140	143	144	162
2013.D0294	Rockforest	Ireland	-8.97258	53.0022	60	73	109	125	141	142	145	162
2013.D0295	Rockforest	Ireland	-8.97258	53.0022	60	73	108	125	140	142	144	162
2013.D0296	Rockforest	Ireland	-8.97258	53.0022	60	73	108	125	139	143	145	162
2013.D0297	Rockforest	Ireland	-8.97258	53.0022	60	73	108	125	139	143	144	163
2013.D0298	Rockforest	Ireland	-8.97258	53.0022	61	74	108	126	142	143	144	163
2013.D0299	Rockforest	Ireland	-8.97258	53.0022	60	73	108	126	139	143	144	162
2013.D0300	Rockforest	Ireland	-8.97258	53.0022	60	73	108	125	139	143	144	163
2013.D0301	Rockforest	Ireland	-8.97258	53.0022	61	74	108	124	140	143	144	162
2013.D0302	Rockforest	Ireland	-8.97258	53.0022	60	73	108	128	139	143	144	162
2013.D0303	Rockforest	Ireland	-8.97258	53.0022	61	73	108	124	139	143	146	162
2013.D0304	Rockforest	Ireland	-8.97258	53.0022	60	73	108	125	139	143	144	162
2013.D0305	Rockforest	Ireland	-8.97258	53.0022	60	73	108	125	139	143	144	162
2013.D0306	Rockforest	Ireland	-8.97258	53.0022	60	73	108	124	141	143	145	162
2013.D0307	Rockforest	Ireland	-8.97258	53.0022	60	73	108	124	141	143	145	162
2013.D0308	Rockforest	Ireland	-8.97258	53.0022	60	74	109	124	141	143	145	163
2013.D0309	Rockforest	Ireland	-8.97258	53.0022	60	73	107	124	139	143	145	162
2013.D0310	Rockforest	Ireland	-8.97258	53.0022	60	73	108	125	138	143	146	162
2013.D0311	Rockforest	Ireland	-8.97258	53.0022	60	73	108	124	140	143	145	162
2013.D0312	Rockforest	Ireland	-8.97258	53.0022	60	73	108	124	140	143	145	162
2013.D0313	Rockforest	Ireland	-8.97258	53.0022	60	73	108	125	139	142	144	162
2013.D0314	Rockforest	Ireland	-8.97258	53.0022	60	74	108	124	140	143	144	164
2013.D0315	Rockforest	Ireland	-8.97258	53.0022	61	74	108	126	142	143	144	163
2013.D0316	Rockforest	Ireland	-8.97258	53.0022	60	73	108	124	141	143	145	162
2013.D0317	Rockforest	Ireland	-8.97258	53.0022	60	73	108	125	139	143	144	163
2013.D0318	Rockforest	Ireland	-8.97258	53.0022	60	73	108	125	139	142	144	162
2013.D0319	Rockforest	Ireland	-8.97258	53.0022	59	73	108	124	137	143	144	163
2013.D0320	Rockforest	Ireland	-8.97258	53.0022	60	73	108	126	139	143	143	162
2013.D0321	Rockforest	Ireland	-8.97258	53.0022	60	73	108	126	140	143	144	162
2013.D0322	Rockforest	Ireland	-8.97258	53.0022	60	73	108	125	138	142	144	162
2013.D0323	Rockforest	Ireland	-8.97258	53.0022	60	74	108	124	140	143	144	164
2013.D0254	Rockvale	Ireland	-8.91061	53.0303	61	73	108	125	141	143	144	162
2013.D0255	Rockvale	Ireland	-8.91061	53.0303	61	74	108	125	142	143	144	163
2013.D0256	Rockvale	Ireland	-8.91061	53.0303	60	74	108	124	139	143	144	163
2013.D0257	Rockvale	Ireland	-8.91061	53.0303	60	74	108	124	139	143	144	164
2013.D0258	Rockvale	Ireland	-8.91061	53.0303	60	73	108	126	138	143	145	162
2013.D0259	Rockvale	Ireland	-8.91061	53.0303	60	73	108	125	139	143	144	163
2013.D0260	Rockvale	Ireland	-8.91061	53.0303	59	73	108	124	139	143	143	162
2013.D0261	Rockvale	Ireland	-8.91061	53.0303	60	73	109	125	142	142	144	162
2013.D0262	Rockvale	Ireland	-8.91061	53.0303	60	73	109	124	141	142	143	163
2013.D0263	Rockvale	Ireland	-8.91061	53.0303	59	73	108	124	138	143	145	162
2013.D0264	Rockvale	Ireland	-8.91061	53.0303	59	73	108	124	138	143	145	162
2013.D0265	Rockvale	Ireland	-8.91061	53.0303	60	73	108	124	139	142	144	162
2013.D0266	Rockvale	Ireland	-8.91061	53.0303	59	73	107	127	138	143	144	162
2013.D0267	Rockvale	Ireland	-8.91061	53.0303	60	73	108	124	140	143	145	162
2013.D0268	Rockvale	Ireland	-8.91061	53.0303	60	73	108	125	139	143	144	162
2013.D0040	The Scalp	Ireland	-6.17856	53.2176	60	73	108	128	139	143	144	162
2013.D0041	The Scalp	Ireland	-6.17856	53.2176	59	73	107	127	139	143	144	162
2013.D0042	The Scalp	Ireland	-6.17856	53.2176	60	73	108	124	140	143	145	162
2013.D0044	The Scalp	Ireland	-6.17856	53.2176	59	73	108	125	140	142	144	163
2013.D0045	The Scalp	Ireland	-6.17856	53.2176	60	73	108	124	140	143	145	162
2013.D0046	The Scalp	Ireland	-6.17856	53.2176	61	73	108	123	139	142	144	162
2013.D0047	The Scalp	Ireland	-6.17856	53.2176	59	74	108	125	141	143	145	164
2013.D0048	The Scalp	Ireland	-6.17856	53.2176	60	73	108	125	140	143	144	162
2013.D0049	The Scalp	Ireland	-6.17856	53.2176	60	73	108	126	140	143	144	162
2013.D0050	The Scalp	Ireland	-6.17856	53.2176	60	73	107	126	140	143	144	162
2013.D0052	The Scalp	Ireland	-6.17856	53.2176	60	73	109	126	139	143	144	162
2013.D0053	The Scalp	Ireland	-6.17856	53.2176	60	73	108	125	139	143	144	162
2013.D0054	The Scalp	Ireland	-6.17856	53.2176	60	73	108	124	140	143	145	162
2013.D0055	The Scalp	Ireland	-6.17856	53.2176	60	73	108	124	140	143	145	162
2013.D0056	The Scalp	Ireland	-6.17856	53.2176	61	73	108	123	139	143	144	162
2013.D0057	The Scalp	Ireland	-6.17856	53.2176	60	73	108	126	140	143	144	162
2013.D0059	The Scalp	Ireland	-6.17856	53.2176	60	73	108	125	139	143	145	162
2013.D0061	The Scalp	Ireland	-6.17856	53.2176	60	73	108	125	139	143	144	163
2013.D0063	The Scalp	Ireland	-6.17856	53.2176	60	73	108	129	139	143	143	163
2013.D0068	The Scalp	Ireland	-6.17856	53.2176	60	73	108	125	139	143	144	163
2013.D0069	The Scalp	Ireland	-6.17856	53.2176	60	73	107	124	139	143	145	162
2013.D0071	The Scalp	Ireland	-6.17856	53.2176	60	73	108	125	139	143	144	162
2013.D0072	The Scalp	Ireland	-6.17856	53.2176	60	73	107	124	139	143	145	162
2013.D0161	Torc	Ireland	-9.50789	51.9964	60	73	108	126	137	143	146	162
2013.D0162	Torc	Ireland	-9.50789	51.9964	60	73	108	124	138	142	143	162
2013.D0163	Torc	Ireland	-9.50789	51.9964	60	73	108	124	138	142	143	162
2013.D0166	Torc	Ireland	-9.50789	51.9964	60	73	108	124	138	142	143	162
2013.D0167	Torc	Ireland	-9.50789	51.9964	61	73	109	125	140	142	144	162
2013.D0168	Torc	Ireland	-9.50789	51.9964	60	73	108	126	139	143	143	162
2013.D0169	Torc	Ireland	-9.50789	51.9964	59	73	108	124	139	143	143	162
2013.D0170	Torc	Ireland	-9.50789	51.9964	59	73	108	125	138	143	145	162
2013.D0171	Torc	Ireland	-9.50789	51.9964	60	73	107	126	138	143	144	162
2013.D0173	Torc	Ireland	-9.50789	51.9964	59	73	108	124	139	143	143	162
2013.D0174	Torc	Ireland	-9.50789	51.9964	60	73	108	124	137	143	144	162
2013.D0175	Torc	Ireland	-9.50789	51.9964	60	73	108	125	139	143	145	162
2013.D0176	Torc	Ireland	-9.50789	51.9964	60	73	108	124	141	143	145	162
2013.D0177	Torc	Ireland	-9.50789	51.9964	60	73	108	126	139	143	145	162
2013.D0073	Trooperstown	Ireland	-6.27358	53.009	60	73	108	125	140	142	144	162
2013.D0074	Trooperstown	Ireland	-6.27358	53.009	60	73	108	124	140	143	145	162
2013.D0075	Trooperstown	Ireland	-6.27358	53.009	61	73	108	124	139	143	146	162
2013.D0076	Trooperstown	Ireland	-6.27358	53.009	61	73	108	123	139	143	144	162
2013.D0077	Trooperstown	Ireland	-6.27358	53.009	59	73	108	124	139	143	143	162
2013.D0078	Trooperstown	Ireland	-6.27358	53.009	60	73	108	123	139	143	145	162
2013.D0079	Trooperstown	Ireland	-6.27358	53.009	59	73	107	127	139	143	144	162
2013.D0080	Trooperstown	Ireland	-6.27358	53.009	59	74	108	124	141	143	145	163
2013.D0081	Trooperstown	Ireland	-6.27358	53.009	60	73	108	125	139	143	145	162
2013.D0082	Trooperstown	Ireland	-6.27358	53.009	60	73	109	125	138	143	147	162
2013.D0084	Trooperstown	Ireland	-6.27358	53.009	60	73	107	126	137	143	144	162
2013.D0085	Trooperstown	Ireland	-6.27358	53.009	60	73	108	124	138	143	144	162
2013.D0237	Trooperstown	Ireland	-6.27358	53.009	59	73	107	126	139	143	144	163
2013.D0195	Vale of Clara	Ireland	-6.25618	52.9674	60	73	108	128	139	143	144	162
2013.D0196	Vale of Clara	Ireland	-6.25618	52.9674	60	73	107	124	139	143	144	162
2013.D0197	Vale of Clara	Ireland	-6.25618	52.9674	60	73	109	125	139	143	147	162
2013.D0198	Vale of Clara	Ireland	-6.25618	52.9674	60	73	107	125	139	143	145	162
2013.D0200	Vale of Clara	Ireland	-6.25618	52.9674	60	73	108	125	139	143	144	162
2013.D0201	Vale of Clara	Ireland	-6.25618	52.9674	60	73	108	125	139	143	145	162
2013.D0202	Vale of Clara	Ireland	-6.25618	52.9674	60	73	108	126	138	143	144	162
2013.D0204	Vale of Clara	Ireland	-6.25618	52.9674	60	73	108	126	139	143	143	162
2013.D0205	Vale of Clara	Ireland	-6.25618	52.9674	60	73	108	126	139	143	144	162
2013.D0206	Vale of Clara	Ireland	-6.25618	52.9674	59	73	107	127	138	143	144	162
2013.D0207	Vale of Clara	Ireland	-6.25618	52.9674	60	74	108	124	139	143	144	163
2013.D0208	Vale of Clara	Ireland	-6.25618	52.9674	60	73	108	125	140	143	144	162
2013.D0209	Vale of Clara	Ireland	-6.25618	52.9674	60	73	108	125	139	143	144	162

## Sheet: nSSR
Individual_ID	Population	Country	Longitude	Latitude	PtTX3116	PtTX3032	psy119	SPAC11_6	psy117	SPAC12_5	SPAG7_14	PtTX3107	PtTX4001	PtTX4011	psy118	psy12	psy125	psy136	psy142	psy144	psy157	SPAC11_4
2012.D0648	Norway	Norway	8.4689	60.472	116/116	395/398	NA/NA	138/138	219/219	168/174	222/230	153/153	198/200	257/257	296/296	203/206	215/215	250/250	165/171	167/169	193/196	154/154
2012.D0649	Norway	Norway	8.4689	60.472	155/161	368/392	313/313	154/170	223/223	152/178	189/223	153/156	202/218	259/259	296/296	203/203	215/215	250/250	165/171	169/169	193/193	150/152
2012.D0650	Norway	Norway	8.4689	60.472	NA/NA	NA/NA	313/319	150/150	217/217	122/144	200/217	153/162	198/220	257/257	296/302	206/206	215/215	250/250	165/173	169/175	193/193	140/142
2012.D0653	Sainte-Baume	France	5.864	43.4525	119/119	383/428	313/313	134/134	219/219	136/152	206/218	153/153	204/214	257/263	296/296	206/206	215/215	250/250	165/165	169/169	193/193	148/148
2012.D0654	Sainte-Baume	France	5.864	43.4525	254/254	383/407	313/322	164/182	221/221	152/154	175/175	147/153	200/214	255/257	296/305	203/206	215/215	250/250	165/171	169/169	184/190	148/152
2012.D0656	Sainte-Baume	France	5.864	43.4525	125/125	NA/NA	313/313	108/108	219/219	152/170	207/207	159/159	212/214	257/257	296/296	203/206	215/215	250/250	171/171	167/169	184/196	140/158
2012.D0657	Plan-d'Aups	France	5.717	43.33	149/167	NA/NA	313/313	168/168	221/221	152/152	187/187	159/159	NA/NA	NA/NA	296/296	206/206	215/215	250/250	165/173	169/169	190/196	142/152
2012.D0658	Plan-d'Aups	France	5.717	43.33	146/179	NA/NA	313/313	168/168	219/219	152/182	187/204	153/153	214/214	257/263	296/296	206/206	215/215	250/250	171/171	169/169	190/190	150/152
2012.D0659	Plan-d'Aups	France	5.717	43.33	143/167	NA/NA	313/313	168/168	221/225	122/152	187/197	159/159	NA/NA	NA/NA	296/296	206/206	215/215	250/250	165/171	167/169	196/196	152/152
2012.D0660	Plan-d'Aups	France	5.717	43.33	167/167	383/383	313/313	134/154	221/221	122/152	186/206	146/152	202/212	231/255	296/296	206/206	215/215	250/250	165/173	164/169	190/196	152/152
2012.D0852	Plan-d'Aups	France	5.717	43.33	146/179	356/407	313/313	150/150	219/221	164/164	185/201	153/153	202/224	261/263	296/296	206/206	215/215	250/250	165/171	169/169	193/196	138/150
2012.D0853	Plan-d'Aups	France	5.717	43.33	167/167	359/392	313/313	180/182	219/219	168/168	187/197	153/153	202/212	255/257	296/296	206/206	215/215	250/250	165/165	164/169	196/199	140/152
2012.D0854	Plan-d'Aups	France	5.717	43.33	125/125	398/398	313/313	116/146	221/221	142/152	206/217	159/159	202/212	257/263	296/296	206/206	215/215	250/250	165/173	169/169	184/190	152/162
2012.D0855	Sainte-Baume	France	5.864	43.4525	119/119	359/425	313/313	184/184	223/223	152/186	186/201	153/153	198/198	255/257	296/296	206/206	215/215	250/250	165/165	164/169	193/196	144/148
2012.D0856	Sainte-Baume	France	5.864	43.4525	149/149	359/383	313/313	128/128	219/221	152/156	217/217	153/153	202/212	257/257	296/296	206/206	215/215	250/250	171/171	169/169	193/193	140/162
2012.D0857	Sainte-Baume	France	5.864	43.4525	161/179	383/407	313/313	132/158	221/221	122/164	210/217	147/147	212/214	257/257	296/296	206/206	215/215	250/250	171/171	169/169	190/196	148/162
2012.D0858	Sainte-Baume	France	5.864	43.4525	161/167	353/356	313/313	122/128	223/223	142/168	217/232	153/159	214/224	257/257	296/296	206/206	215/215	247/250	165/171	167/167	193/193	148/160
2012.D0859	Sainte-Baume	France	5.864	43.4525	158/173	377/383	313/322	NA/NA	219/219	150/154	201/207	165/165	212/214	257/257	296/305	206/206	215/215	250/250	171/171	169/169	193/193	140/148
2013.D0040	The Scalp	Ireland	-6.17856	53.2176	143/155	392/401	NA/NA	134/162	221/221	146/166	198/198	147/168	200/200	257/257	296/296	203/206	215/215	244/250	165/169	169/169	193/193	140/152
2013.D0041	The Scalp	Ireland	-6.17856	53.2176	155/155	365/392	313/313	128/156	221/221	144/148	197/207	147/153	212/214	255/263	296/296	206/206	215/215	250/250	165/171	169/169	193/193	140/156
2013.D0042	The Scalp	Ireland	-6.17856	53.2176	155/155	371/386	313/313	166/166	219/221	136/158	213/213	153/153	202/212	255/257	296/296	206/206	215/215	250/250	165/173	169/169	190/193	140/160
2013.D0044	The Scalp	Ireland	-6.17856	53.2176	146/179	362/395	313/313	154/154	219/221	150/156	194/199	153/153	212/214	257/257	296/296	203/203	215/215	250/250	169/171	164/169	193/193	142/150
2013.D0045	The Scalp	Ireland	-6.17856	53.2176	155/155	389/401	313/313	140/156	221/221	144/158	197/197	147/153	212/212	255/263	296/296	206/206	215/215	250/250	165/171	169/169	193/193	140/150
2013.D0046	The Scalp	Ireland	-6.17856	53.2176	119/119	398/434	313/313	154/154	223/225	136/144	199/204	153/159	200/212	255/257	296/296	203/206	215/215	250/250	171/171	169/169	193/193	142/150
2013.D0047	The Scalp	Ireland	-6.17856	53.2176	125/155	341/404	313/313	158/184	219/219	142/144	199/213	147/159	200/224	255/257	296/296	206/206	215/215	244/250	171/173	169/169	184/193	138/152
2013.D0048	The Scalp	Ireland	-6.17856	53.2176	161/164	386/386	313/313	162/162	219/219	152/154	199/207	153/153	200/212	259/263	296/296	203/206	215/215	250/250	171/171	169/169	193/193	154/160
2013.D0049	The Scalp	Ireland	-6.17856	53.2176	NA/NA	275/404	313/313	140/140	221/221	136/136	186/186	153/159	198/212	257/257	296/317	203/206	215/215	250/250	169/171	169/169	193/193	140/140
2013.D0050	The Scalp	Ireland	-6.17856	53.2176	119/119	404/416	313/313	158/158	221/221	156/158	213/213	159/159	212/212	263/263	296/296	206/206	215/215	250/250	165/171	169/169	193/193	140/150
2013.D0052	The Scalp	Ireland	-6.17856	53.2176	164/173	NA/NA	313/313	132/154	221/221	144/178	186/191	147/147	NA/NA	NA/NA	296/296	203/206	215/215	244/250	165/173	164/169	193/193	142/142
2013.D0053	The Scalp	Ireland	-6.17856	53.2176	119/119	410/425	313/313	140/184	221/221	136/164	199/229	153/153	202/216	255/257	296/296	206/206	215/215	250/250	165/169	169/169	193/193	138/144
2013.D0054	The Scalp	Ireland	-6.17856	53.2176	155/164	275/380	313/313	150/150	219/219	122/168	206/229	153/156	212/214	257/257	296/296	203/206	215/215	250/250	165/169	169/169	193/193	138/140
2013.D0055	The Scalp	Ireland	-6.17856	53.2176	119/119	410/437	313/313	154/154	221/221	150/156	198/199	153/159	212/212	255/257	296/296	206/206	215/215	244/250	165/169	169/169	193/193	152/156
2013.D0056	The Scalp	Ireland	-6.17856	53.2176	125/125	341/341	313/313	162/166	221/223	144/152	197/213	153/159	212/218	257/257	296/296	203/206	215/215	250/250	171/173	169/169	193/193	138/140
2013.D0057	The Scalp	Ireland	-6.17856	53.2176	155/161	356/407	313/313	166/166	221/221	148/168	201/205	153/153	202/212	263/263	296/296	206/206	215/215	250/250	173/173	169/169	193/193	152/160
2013.D0059	The Scalp	Ireland	-6.17856	53.2176	155/155	386/443	313/313	148/154	221/221	154/164	199/213	153/153	202/212	257/257	296/296	206/206	215/215	247/250	169/173	169/169	193/193	140/140
2013.D0061	The Scalp	Ireland	-6.17856	53.2176	119/119	386/407	313/313	122/152	219/219	156/158	208/212	153/153	200/212	255/255	296/296	203/206	215/215	250/250	169/173	169/169	193/193	150/156
2013.D0063	The Scalp	Ireland	-6.17856	53.2176	119/119	380/386	313/313	154/184	219/219	142/144	197/201	153/159	214/224	257/257	296/296	206/206	215/215	250/250	165/171	169/169	193/193	142/156
2013.D0068	The Scalp	Ireland	-6.17856	53.2176	155/155	350/404	313/313	154/160	221/221	158/164	199/203	153/162	212/222	257/257	296/296	203/203	215/215	250/250	165/171	169/169	184/193	140/152
2013.D0069	The Scalp	Ireland	-6.17856	53.2176	155/155	350/407	313/313	154/154	219/219	144/164	175/213	153/153	212/212	257/263	299/299	206/206	215/215	250/250	167/173	169/169	193/193	138/160
2013.D0071	The Scalp	Ireland	-6.17856	53.2176	146/179	380/404	313/319	134/170	219/219	142/150	222/222	162/162	196/198	257/257	296/302	203/206	215/215	250/250	165/171	169/169	193/193	138/156
2013.D0072	The Scalp	Ireland	-6.17856	53.2176	119/119	374/392	313/313	134/154	219/219	158/160	202/222	147/147	198/214	255/255	296/296	206/206	215/215	250/250	165/165	169/169	190/193	156/160
2013.D0073	Trooperstown	Ireland	-6.27358	53.009	143/143	452/452	313/313	140/168	219/219	136/152	206/229	147/147	212/214	257/263	296/296	206/206	215/215	250/250	165/171	169/169	193/193	138/158
2013.D0074	Trooperstown	Ireland	-6.27358	53.009	119/119	371/371	313/313	134/160	221/221	136/142	198/222	147/159	212/214	255/255	296/296	206/206	215/215	250/250	173/173	169/169	193/193	142/154
2013.D0075	Trooperstown	Ireland	-6.27358	53.009	143/155	395/416	NA/NA	134/134	219/219	136/144	198/222	153/153	212/214	257/257	296/296	206/206	215/215	250/250	171/171	169/169	184/193	138/150
2013.D0076	Trooperstown	Ireland	-6.27358	53.009	155/155	434/437	313/313	134/162	219/219	144/156	199/208	159/159	206/214	255/263	296/296	203/206	215/215	250/250	171/173	169/172	193/193	140/160
2013.D0077	Trooperstown	Ireland	-6.27358	53.009	119/179	386/425	313/313	168/168	219/219	122/142	199/206	159/162	202/202	255/257	296/296	206/206	215/215	250/250	165/171	169/169	184/193	138/150
2013.D0078	Trooperstown	Ireland	-6.27358	53.009	119/278	404/434	313/313	156/182	219/219	122/144	199/224	156/159	198/212	255/257	287/296	206/206	215/215	250/250	165/171	169/169	193/193	136/140
2013.D0079	Trooperstown	Ireland	-6.27358	53.009	155/155	386/440	313/313	136/154	219/219	150/152	215/222	147/159	214/214	257/257	296/296	206/206	215/215	244/250	165/169	169/169	193/193	138/156
2013.D0080	Trooperstown	Ireland	-6.27358	53.009	155/161	404/431	313/313	148/148	219/219	154/166	199/206	159/159	214/214	257/263	296/296	203/206	215/215	250/250	165/169	169/169	193/196	138/138
2013.D0081	Trooperstown	Ireland	-6.27358	53.009	155/164	386/389	313/313	146/154	219/219	136/164	198/207	153/162	212/214	257/257	296/296	206/206	215/215	250/250	165/165	169/169	193/193	140/142
2013.D0084	Trooperstown	Ireland	-6.27358	53.009	155/161	389/398	313/313	164/164	219/219	136/144	213/226	153/159	212/212	257/257	296/296	203/206	215/215	250/250	165/171	169/169	184/196	148/154
2013.D0085	Trooperstown	Ireland	-6.27358	53.009	119/119	377/389	313/313	134/156	219/219	156/164	206/213	153/159	212/214	257/257	296/296	206/206	215/215	250/250	165/173	169/169	193/196	142/162
2013.D0086	Coronation plantation	Ireland	-6.35984	53.1544	119/119	380/386	313/313	156/176	221/221	156/164	198/198	159/159	200/214	255/263	NA/NA	206/206	NA/NA	NA/NA	NA/NA	NA/NA	193/193	NA/NA
2013.D0087	Coronation plantation	Ireland	-6.35984	53.1544	119/119	404/437	313/313	154/158	221/221	166/178	198/202	165/165	200/214	257/257	296/296	203/206	215/215	250/250	171/171	169/169	193/193	142/162
2013.D0088	Coronation plantation	Ireland	-6.35984	53.1544	119/119	386/491	313/313	134/154	221/221	144/186	198/207	153/153	202/214	257/257	296/296	206/206	215/215	250/250	165/173	169/169	193/193	138/152
2013.D0089	Coronation plantation	Ireland	-6.35984	53.1544	146/167	386/386	313/313	152/192	221/223	142/156	199/206	153/153	212/214	257/263	296/296	206/206	215/215	250/250	165/165	169/169	193/193	138/138
2013.D0090	Coronation plantation	Ireland	-6.35984	53.1544	155/155	374/410	313/313	150/174	223/223	136/136	198/206	153/153	212/212	255/257	296/296	206/206	215/215	247/250	165/171	169/169	193/193	138/138
2013.D0091	Coronation plantation	Ireland	-6.35984	53.1544	155/155	380/386	313/313	154/154	221/221	136/164	198/198	153/162	198/214	257/257	296/296	206/206	215/215	250/250	169/169	169/169	193/193	140/142
2013.D0092	Coronation plantation	Ireland	-6.35984	53.1544	146/218	389/434	313/313	162/162	219/219	158/170	194/201	159/159	214/214	255/257	296/296	203/206	215/215	250/250	165/171	169/169	193/193	140/156
2013.D0093	Coronation plantation	Ireland	-6.35984	53.1544	119/119	389/404	313/313	150/154	221/225	142/156	186/198	153/153	196/212	257/263	296/296	206/206	212/215	247/250	165/173	169/169	193/193	138/146
2013.D0094	Coronation plantation	Ireland	-6.35984	53.1544	143/155	377/404	313/313	134/158	219/219	122/164	197/222	153/153	202/212	257/257	296/296	206/206	215/215	250/250	165/171	169/169	193/193	138/138
2013.D0095	Coronation plantation	Ireland	-6.35984	53.1544	143/161	386/392	313/313	132/162	221/223	136/164	198/199	153/159	212/212	255/263	296/296	206/206	215/215	250/250	165/173	169/169	193/193	138/142
2013.D0096	Coronation plantation	Ireland	-6.35984	53.1544	119/119	377/389	313/313	154/154	223/223	150/186	197/213	153/168	212/214	257/257	296/296	206/206	215/215	247/250	165/171	169/169	193/193	140/142
2013.D0097	Coronation plantation	Ireland	-6.35984	53.1544	155/155	NA/NA	313/313	160/176	221/225	142/164	198/198	159/159	202/214	255/257	296/296	203/206	215/215	250/250	171/171	169/169	184/193	142/158
2013.D0099	Coronation plantation	Ireland	-6.35984	53.1544	119/119	404/404	313/313	150/158	221/223	146/158	202/206	165/165	198/198	257/257	296/296	206/206	215/215	250/250	165/169	169/175	193/193	140/140
2013.D0102	Knockastackeen	Ireland	-8.09171	52.3968	155/161	386/416	313/313	152/170	219/219	156/158	201/211	153/165	212/212	255/255	296/296	203/206	215/215	250/250	173/173	169/169	193/193	138/142
2013.D0108	Knockastackeen	Ireland	-8.09171	52.3968	161/161	386/401	313/313	140/140	221/221	144/156	214/214	153/162	212/218	257/259	296/296	203/206	215/215	250/250	171/171	169/169	184/193	138/154
2013.D0109	Knockastackeen	Ireland	-8.09171	52.3968	155/167	386/386	313/313	154/156	223/223	164/168	197/204	153/159	212/212	259/259	296/296	206/206	215/215	250/250	171/171	169/169	184/193	142/152
2013.D0112	Knockastackeen	Ireland	-8.09171	52.3968	146/179	341/353	NA/NA	134/156	221/223	144/156	206/213	147/153	214/222	257/257	296/296	203/206	212/215	250/250	165/171	169/169	193/193	150/156
2013.D0113	Knockastackeen	Ireland	-8.09171	52.3968	119/155	NA/NA	313/319	132/132	219/219	136/164	186/199	159/159	214/214	259/263	296/302	203/206	215/215	250/250	171/173	169/169	193/193	140/152
2013.D0116	Glengarriff	Ireland	-9.58072	51.7538	119/179	359/434	313/313	154/154	223/223	136/164	197/222	153/153	198/214	255/263	296/296	203/206	215/215	250/250	165/171	169/169	184/193	138/146
2013.D0117	Glengarriff	Ireland	-9.58072	51.7538	119/119	341/407	313/313	156/170	219/219	136/156	202/222	165/165	200/214	257/263	296/296	206/206	215/215	250/250	165/165	169/169	193/193	138/138
2013.D0118	Glengarriff	Ireland	-9.58072	51.7538	212/212	380/380	313/313	132/158	219/221	152/156	199/206	153/153	212/214	255/257	296/296	206/206	215/215	250/250	165/165	169/169	193/196	138/152
2013.D0120	Glengarriff	Ireland	-9.58072	51.7538	143/143	410/434	313/313	138/194	219/221	142/156	194/207	147/153	212/214	257/263	296/296	206/206	215/215	250/250	171/173	169/169	184/193	138/154
2013.D0121	Glengarriff	Ireland	-9.58072	51.7538	155/161	323/434	313/313	146/146	219/219	154/190	201/201	147/162	212/214	257/257	296/296	203/206	215/215	250/250	171/171	169/169	193/193	142/150
2013.D0123	Glengarriff	Ireland	-9.58072	51.7538	119/119	365/386	313/313	136/154	221/221	158/176	199/222	168/168	198/214	255/257	296/296	206/206	215/215	244/250	165/173	169/169	196/196	138/148
2013.D0125	Glengarriff	Ireland	-9.58072	51.7538	119/119	407/410	313/313	144/150	225/225	136/172	206/206	153/153	212/214	255/255	296/296	206/206	215/215	250/253	165/173	169/169	193/193	140/150
2013.D0126	Glengarriff	Ireland	-9.58072	51.7538	119/119	359/386	313/313	140/166	221/221	122/136	186/206	168/168	200/212	263/263	296/296	203/206	215/215	250/250	165/165	169/169	193/193	138/138
2013.D0128	Glengarriff	Ireland	-9.58072	51.7538	146/179	353/389	313/313	NA/NA	221/221	NA/NA	NA/NA	159/165	212/214	255/263	296/296	206/206	212/215	250/250	165/171	169/169	184/193	138/140
2013.D0129	Glengarriff	Ireland	-9.58072	51.7538	146/179	389/434	313/313	154/154	221/223	164/164	204/204	159/159	212/212	255/255	296/296	206/206	215/215	250/250	165/171	169/169	193/193	138/138
2013.D0130	Glengarriff	Ireland	-9.58072	51.7538	155/155	308/434	313/313	128/160	221/221	156/158	186/222	165/165	198/218	255/255	296/296	206/206	215/215	250/250	165/165	167/169	193/193	138/150
2013.D0131	Dale Wood	Ireland	-9.62771	51.9678	119/119	389/434	313/313	154/154	221/221	142/164	186/199	162/162	212/220	257/257	296/296	203/206	215/215	250/250	165/169	169/169	193/196	138/160
2013.D0132	Dale Wood	Ireland	-9.62771	51.9678	161/161	407/407	313/319	140/166	223/223	154/156	186/186	159/159	212/220	257/257	296/302	206/206	215/215	250/250	169/169	169/169	184/193	156/156
2013.D0133	Dale Wood	Ireland	-9.62771	51.9678	155/155	308/389	313/319	220/220	221/221	NA/NA	NA/NA	153/153	200/212	257/257	296/302	206/206	215/215	250/250	169/169	169/169	193/193	138/152
2013.D0134	Dale Wood	Ireland	-9.62771	51.9678	119/119	386/434	313/313	150/150	219/219	164/178	202/206	168/168	198/212	257/257	296/296	206/206	215/215	250/250	165/165	169/169	193/193	140/160
2013.D0135	Dale Wood	Ireland	-9.62771	51.9678	119/119	386/407	313/313	154/156	221/221	142/144	186/222	147/147	202/220	257/257	296/296	206/206	215/215	250/250	165/169	169/169	193/193	142/156
2013.D0136	Dale Wood	Ireland	-9.62771	51.9678	155/200	380/410	313/313	154/154	221/221	144/178	199/199	147/168	198/198	257/257	296/296	206/206	215/215	250/250	165/165	169/169	193/193	142/160
2013.D0140	Dale Wood	Ireland	-9.62771	51.9678	212/212	341/407	313/319	154/154	223/223	142/144	199/202	153/159	202/214	257/257	296/302	206/206	215/215	250/250	169/171	169/169	193/193	138/156
2013.D0141	Dale Wood	Ireland	-9.62771	51.9678	155/158	395/407	313/313	154/154	223/223	142/164	186/222	168/168	214/214	257/257	296/296	206/206	215/215	250/250	169/173	169/169	193/193	140/156
2013.D0142	Dale Wood	Ireland	-9.62771	51.9678	119/119	389/434	313/313	126/140	221/223	144/178	186/202	162/162	214/220	257/257	296/296	206/206	215/215	250/250	165/169	169/169	193/196	138/156
2013.D0143	Dale Wood	Ireland	-9.62771	51.9678	161/161	308/386	313/313	140/140	221/223	142/156	186/186	147/147	212/220	255/257	296/296	203/206	215/215	250/250	169/171	169/169	184/193	152/152
2013.D0144	Dale Wood	Ireland	-9.62771	51.9678	119/119	386/389	313/313	150/150	221/221	142/164	202/206	153/153	202/214	257/257	296/296	206/206	215/215	250/250	165/173	169/169	184/193	138/152
2013.D0150	Coomhola	Ireland	-9.46617	51.7759	146/179	371/386	NA/NA	140/192	219/219	144/156	199/199	153/153	212/218	257/257	296/296	206/206	215/215	250/250	167/169	169/169	193/193	138/150
2013.D0151	Coomhola	Ireland	-9.46617	51.7759	167/167	344/344	313/313	154/154	221/221	152/154	198/215	147/168	200/212	257/263	296/296	206/206	215/215	250/250	165/173	169/169	193/193	138/152
2013.D0152	Coomhola	Ireland	-9.46617	51.7759	155/161	383/386	313/313	154/154	223/223	142/156	202/206	153/156	218/224	263/263	296/296	197/206	212/215	250/250	171/171	164/169	193/193	140/156
2013.D0154	Coomhola	Ireland	-9.46617	51.7759	146/179	353/452	313/313	134/190	221/221	164/168	189/206	153/162	212/214	255/257	296/296	206/206	215/215	250/250	165/171	169/169	184/193	138/138
2013.D0155	Coomhola	Ireland	-9.46617	51.7759	146/179	431/434	313/313	154/180	221/221	136/156	195/221	153/156	212/214	257/257	296/296	206/206	215/215	250/250	165/165	169/169	184/193	138/154
2013.D0156	Coomhola	Ireland	-9.46617	51.7759	119/260	398/416	313/313	154/184	217/217	144/144	202/219	153/153	212/212	255/257	287/296	206/206	215/215	250/250	165/165	169/169	184/193	142/152
2013.D0157	Coomhola	Ireland	-9.46617	51.7759	125/125	392/440	313/313	148/148	219/219	144/156	204/206	153/153	200/214	255/257	296/296	203/206	215/215	250/250	165/171	169/169	193/193	140/156
2013.D0158	Coomhola	Ireland	-9.46617	51.7759	161/167	365/386	310/313	132/154	219/219	136/152	195/198	156/156	200/212	257/257	293/296	206/206	215/215	250/250	165/173	169/169	193/193	140/150
2013.D0160	Coomhola	Ireland	-9.46617	51.7759	155/167	386/434	313/313	154/154	221/221	144/146	187/198	159/159	214/220	255/257	296/296	206/206	212/215	250/250	165/165	169/169	193/193	138/150
2013.D0161	Torc	Ireland	-9.50789	51.9964	155/155	401/401	313/313	130/160	223/225	156/164	189/200	159/159	202/202	257/257	296/296	206/206	215/215	250/250	165/169	169/169	184/193	138/140
2013.D0162	Torc	Ireland	-9.50789	51.9964	158/158	386/392	313/319	154/154	221/221	164/164	186/199	147/147	212/220	257/257	296/302	206/206	215/215	250/250	169/169	169/169	193/193	138/154
2013.D0163	Torc	Ireland	-9.50789	51.9964	155/161	389/395	319/319	154/154	221/221	142/154	199/222	165/165	198/212	257/257	302/302	206/206	215/215	250/250	169/173	169/169	193/193	154/156
2013.D0164	Coomhola	Ireland	-9.46617	51.7759	119/119	NA/NA	313/313	142/142	221/221	144/158	206/206	156/159	NA/NA	NA/NA	296/296	203/206	215/215	250/250	171/171	169/169	193/193	140/140
2013.D0165	Coomhola	Ireland	-9.46617	51.7759	143/143	401/407	313/313	124/182	221/223	144/150	202/226	159/159	212/212	263/263	296/296	203/206	215/215	247/250	165/171	169/169	193/193	160/170
2013.D0166	Torc	Ireland	-9.50789	51.9964	NA/NA	377/377	313/313	150/154	219/221	142/164	198/199	168/168	200/220	255/257	296/296	206/206	215/215	250/250	169/171	169/169	193/193	156/156
2013.D0167	Torc	Ireland	-9.50789	51.9964	155/155	380/422	313/313	NA/NA	219/221	128/144	NA/NA	147/147	200/212	257/257	296/296	203/206	215/215	250/250	171/171	169/169	193/193	140/150
2013.D0168	Torc	Ireland	-9.50789	51.9964	266/266	359/374	310/313	112/172	217/217	144/156	199/208	165/165	210/220	255/257	293/296	206/206	215/215	250/250	165/165	169/169	193/193	138/138
2013.D0169	Torc	Ireland	-9.50789	51.9964	155/155	389/392	313/313	176/176	221/221	152/168	197/197	159/165	200/212	257/263	296/296	203/203	215/215	250/250	165/171	164/169	193/193	154/156
2013.D0170	Torc	Ireland	-9.50789	51.9964	143/143	371/380	313/313	134/152	221/221	144/168	198/204	153/159	198/212	257/257	296/296	203/206	215/215	244/250	165/165	169/169	193/196	138/140
2013.D0171	Torc	Ireland	-9.50789	51.9964	119/119	386/437	313/313	136/156	221/221	142/156	NA/NA	162/162	212/212	257/257	296/296	203/206	215/215	250/250	165/169	169/169	190/196	138/152
2013.D0173	Torc	Ireland	-9.50789	51.9964	119/119	404/404	NA/NA	126/150	221/221	144/156	202/212	153/168	198/212	255/255	296/296	203/206	215/215	250/250	165/171	169/169	193/193	138/150
2013.D0174	Torc	Ireland	-9.50789	51.9964	161/176	341/392	313/313	156/168	225/227	148/156	198/222	147/147	212/212	255/263	296/296	203/206	215/215	250/250	165/173	169/169	184/199	142/160
2013.D0175	Torc	Ireland	-9.50789	51.9964	149/161	386/395	313/313	162/162	219/219	156/156	202/222	147/147	212/220	255/257	296/296	203/206	215/215	250/250	169/171	169/169	184/193	138/144
2013.D0176	Torc	Ireland	-9.50789	51.9964	146/179	392/425	313/313	148/148	221/221	150/178	199/219	153/153	200/212	257/257	296/296	206/206	215/215	244/250	165/169	169/169	193/193	138/144
2013.D0177	Torc	Ireland	-9.50789	51.9964	119/218	308/410	313/313	156/156	221/221	142/144	206/206	156/156	212/212	257/257	296/296	206/206	215/215	250/250	165/173	169/169	193/193	138/154
2013.D0178	Derrybawn - Glendalough	Ireland	-6.32682	53.0065	119/143	NA/NA	NA/NA	130/178	219/219	NA/NA	189/205	153/153	204/212	257/265	296/302	203/203	212/215	250/250	169/171	164/169	187/187	138/138
2013.D0181	Derrybawn - Glendalough	Ireland	-6.32682	53.0065	119/119	NA/NA	313/313	NA/NA	219/219	142/142	189/195	153/153	200/200	257/257	296/296	203/206	212/212	250/250	165/173	164/169	193/193	138/138
2013.D0182	Derrybawn - Glendalough	Ireland	-6.32682	53.0065	155/167	344/416	313/313	134/164	221/221	144/152	206/206	153/153	212/218	255/257	296/296	206/206	215/215	250/250	165/171	169/169	193/193	148/150
2013.D0183	Derrybawn - Glendalough	Ireland	-6.32682	53.0065	155/155	389/398	313/313	162/162	221/221	136/144	198/202	159/159	212/214	255/257	296/296	NA/NA	215/215	250/250	169/171	169/169	193/193	156/166
2013.D0186	Derrybawn - Glendalough	Ireland	-6.32682	53.0065	119/119	383/434	313/313	128/154	219/219	142/164	206/213	159/165	200/212	255/257	296/296	206/206	215/215	250/250	165/171	169/169	184/193	138/138
2013.D0188	Derrybawn - Glendalough	Ireland	-6.32682	53.0065	119/161	NA/NA	313/313	112/134	219/219	NA/NA	205/208	NA/NA	202/204	263/263	296/296	206/206	215/215	250/250	165/173	164/164	187/190	132/158
2013.D0189	Derrybawn - Glendalough	Ireland	-6.32682	53.0065	155/173	479/479	313/313	150/154	219/219	166/168	185/194	153/171	204/212	NA/NA	296/296	206/206	215/215	250/253	165/171	164/164	184/184	156/156
2013.D0190	Derrybawn - Glendalough	Ireland	-6.32682	53.0065	119/161	NA/NA	310/313	120/140	219/219	NA/NA	185/230	147/147	198/200	257/257	296/296	203/206	212/215	250/250	165/173	164/164	184/184	170/170
2013.D0191	Derrybawn - Glendalough	Ireland	-6.32682	53.0065	143/143	NA/NA	313/313	128/132	217/219	NA/NA	209/209	162/162	200/204	257/267	296/296	206/206	212/215	250/250	165/173	164/169	184/187	NA/NA
2013.D0192	Derrybawn - Glendalough	Ireland	-6.32682	53.0065	155/155	NA/NA	313/313	132/154	219/221	152/168	187/187	153/162	200/216	263/263	296/296	206/206	215/215	250/250	171/173	164/169	193/193	138/140
2013.D0193	Derrybawn - Glendalough	Ireland	-6.32682	53.0065	119/119	374/404	313/313	154/156	219/219	148/154	198/206	156/168	214/216	257/257	296/296	203/206	215/215	250/250	165/171	169/169	193/193	140/140
2013.D0194	Derrybawn - Glendalough	Ireland	-6.32682	53.0065	119/119	386/419	313/313	112/172	221/221	152/176	213/222	159/159	198/212	257/263	296/296	206/206	215/215	250/250	165/171	169/169	193/193	138/150
2013.D0195	Vale of Clara	Ireland	-6.25618	52.9674	155/155	383/386	313/313	184/186	219/219	158/172	201/213	153/159	212/214	257/257	296/296	203/203	215/215	250/250	165/171	169/169	184/193	138/146
2013.D0196	Vale of Clara	Ireland	-6.25618	52.9674	161/161	NA/NA	313/316	120/160	219/221	150/150	201/201	153/153	212/214	255/255	296/296	203/206	215/215	250/250	165/165	169/169	184/193	138/138
2013.D0197	Vale of Clara	Ireland	-6.25618	52.9674	155/155	404/410	313/313	154/154	219/221	136/158	198/206	153/168	198/212	255/255	296/296	206/206	215/215	250/250	165/171	169/169	193/193	140/140
2013.D0198	Vale of Clara	Ireland	-6.25618	52.9674	161/167	389/404	313/319	154/154	221/221	140/168	174/222	156/159	212/212	257/257	296/302	206/206	215/215	250/250	165/171	169/169	193/193	138/160
2013.D0199	Vale of Clara	Ireland	-6.25618	52.9674	155/155	377/434	313/313	154/154	221/221	142/144	206/206	147/147	198/212	257/263	296/296	206/206	215/215	250/250	169/169	169/169	193/193	140/140
2013.D0200	Vale of Clara	Ireland	-6.25618	52.9674	119/179	389/410	313/313	148/148	217/217	150/168	174/206	153/159	212/212	257/257	296/296	206/206	215/215	250/250	165/171	169/169	193/193	138/140
2013.D0201	Vale of Clara	Ireland	-6.25618	52.9674	119/179	NA/NA	313/313	138/142	219/219	136/150	174/206	159/159	NA/NA	NA/NA	296/296	206/206	215/215	250/250	171/171	169/169	193/196	138/142
2013.D0202	Vale of Clara	Ireland	-6.25618	52.9674	155/161	386/395	313/313	154/154	217/217	156/158	198/201	153/159	212/212	257/257	296/296	203/203	215/215	250/250	165/171	169/169	193/193	138/150
2013.D0203	Vale of Clara	Ireland	-6.25618	52.9674	146/179	353/407	313/313	122/170	219/219	142/156	198/213	147/147	200/214	255/257	296/296	206/206	215/215	250/250	165/171	169/169	193/193	138/138
2013.D0204	Vale of Clara	Ireland	-6.25618	52.9674	119/143	404/407	313/313	128/140	221/223	152/168	208/215	159/162	200/220	255/263	296/296	206/206	215/215	250/250	165/173	169/169	193/193	142/156
2013.D0205	Vale of Clara	Ireland	-6.25618	52.9674	155/161	380/434	313/313	108/108	223/223	156/156	219/219	147/153	214/214	255/255	296/296	206/206	215/215	250/250	165/171	169/169	193/193	140/152
2013.D0206	Vale of Clara	Ireland	-6.25618	52.9674	119/119	344/389	313/313	168/168	217/217	142/168	205/207	159/159	212/214	257/257	296/296	203/206	215/215	250/250	165/171	169/169	193/196	150/152
2013.D0207	Vale of Clara	Ireland	-6.25618	52.9674	155/155	404/428	313/313	154/154	221/225	136/168	198/198	153/153	212/212	257/263	296/296	206/206	215/215	250/250	165/165	169/169	193/193	138/156
2013.D0208	Vale of Clara	Ireland	-6.25618	52.9674	NA/NA	NA/NA	313/313	132/154	221/221	142/156	199/206	147/153	214/224	257/257	296/296	206/206	215/215	250/250	165/171	169/169	193/193	138/150
2013.D0214	Glenfarne	Ireland	-7.96912	54.3065	119/167	380/386	313/319	182/182	219/219	144/156	198/207	162/162	200/212	257/257	296/302	203/203	215/215	250/250	171/171	169/175	193/196	138/138
2013.D0215	Glenfarne	Ireland	-7.96912	54.3065	155/161	389/413	313/313	NA/NA	221/221	156/168	219/221	147/153	214/224	257/263	296/296	206/206	212/215	250/250	165/169	169/169	193/193	138/150
2013.D0216	Glenfarne	Ireland	-7.96912	54.3065	119/119	365/407	313/313	140/156	223/223	154/156	210/222	147/147	212/214	257/259	296/296	206/206	215/215	250/250	165/165	169/169	184/193	132/150
2013.D0218	Glenfarne	Ireland	-7.96912	54.3065	119/119	380/407	313/313	138/150	217/219	150/156	201/201	153/153	198/214	255/277	296/296	206/206	215/215	250/250	165/167	169/169	184/193	146/148
2013.D0219	Glenfarne	Ireland	-7.96912	54.3065	146/167	368/437	313/313	132/166	221/221	142/144	206/206	153/153	198/198	255/263	296/296	206/206	215/215	250/250	165/171	169/169	190/193	138/138
2013.D0220	Glenfarne	Ireland	-7.96912	54.3065	146/218	380/392	313/313	136/164	223/223	156/158	196/209	159/159	202/218	257/257	296/296	206/206	215/215	250/250	171/171	169/169	184/190	138/144
2013.D0225	Glenfarne	Ireland	-7.96912	54.3065	155/155	389/434	313/313	134/152	221/221	178/184	198/215	153/153	198/214	257/257	296/296	206/206	215/215	250/250	165/165	169/169	193/193	138/140
2013.D0228	Glenfarne	Ireland	-7.96912	54.3065	212/212	362/407	313/313	154/202	221/223	154/158	198/206	159/159	214/214	255/277	296/296	203/206	215/215	250/250	165/165	169/169	193/193	138/154
2013.D0233	Glenfarne	Ireland	-7.96912	54.3065	119/119	374/392	313/313	154/186	225/225	144/156	175/201	147/147	212/212	257/257	296/296	206/206	215/215	250/250	165/171	169/169	193/193	138/140
2013.D0236	Coronation plantation	Ireland	-6.35984	53.1544	119/119	386/404	313/313	134/148	221/221	144/190	198/213	153/153	202/202	257/257	296/296	206/206	215/215	250/250	165/171	169/169	193/193	150/150
2013.D0237	Trooperstown	Ireland	-6.27358	53.009	155/161	416/419	313/313	144/194	219/219	142/158	207/229	NA/NA	212/212	257/257	296/296	206/206	215/215	250/250	165/165	169/169	193/193	150/154
2013.D0242	Dale Wood	Ireland	-9.62771	51.9678	155/161	377/386	313/313	154/154	223/223	142/164	199/202	153/159	198/212	257/257	296/296	206/206	215/215	250/250	169/169	169/169	193/193	138/138
2013.D0243	Dale Wood	Ireland	-9.62771	51.9678	161/161	308/392	313/319	154/154	221/221	142/178	186/199	NA/NA	198/212	257/257	296/302	197/197	215/215	250/250	165/169	169/169	184/196	152/160
2013.D0245	Derrybawn - Glendalough	Ireland	-6.32682	53.0065	119/149	410/410	313/313	122/122	221/221	NA/NA	191/209	147/147	198/200	257/257	296/296	206/206	215/215	250/250	165/165	164/164	187/190	134/134
2013.D0246	Derrybawn - Glendalough	Ireland	-6.32682	53.0065	155/164	389/404	313/313	150/150	219/219	144/166	212/229	153/162	200/212	255/257	296/296	203/203	215/215	250/250	171/171	169/175	193/193	138/152
2013.D0247	Glenfarne	Ireland	-7.96912	54.3065	143/143	395/401	313/313	122/170	217/217	136/156	204/206	159/162	214/214	257/257	296/296	203/206	215/215	250/250	165/171	169/169	184/193	138/150
2013.D0248	Glenfarne	Ireland	-7.96912	54.3065	116/116	383/398	313/313	134/154	219/219	144/156	187/204	156/156	214/214	255/257	296/296	203/206	215/215	250/250	165/173	169/169	190/193	136/140
2013.D0254	Rockvale	Ireland	-8.91061	53.0303	155/155	341/383	313/313	150/156	219/219	136/190	195/206	153/153	200/214	257/259	296/296	197/206	215/215	250/250	165/171	169/169	193/193	142/148
2013.D0255	Rockvale	Ireland	-8.91061	53.0303	146/212	341/386	313/313	162/162	223/223	136/150	195/197	165/165	198/214	257/257	296/296	203/206	215/215	244/250	169/171	169/169	193/193	138/160
2013.D0256	Rockvale	Ireland	-8.91061	53.0303	146/218	341/392	313/313	154/162	225/227	136/158	197/201	162/162	198/216	255/255	296/296	206/206	215/215	250/250	165/173	169/169	193/193	142/152
2013.D0257	Rockvale	Ireland	-8.91061	53.0303	155/173	302/365	NA/NA	154/154	221/221	142/156	202/206	153/153	212/218	257/263	296/296	206/206	215/215	250/250	165/169	169/169	184/193	154/160
2013.D0258	Rockvale	Ireland	-8.91061	53.0303	119/119	362/407	313/313	136/136	221/221	136/156	198/206	153/153	200/226	257/257	296/296	206/206	215/215	244/250	165/171	169/169	184/193	152/156
2013.D0259	Rockvale	Ireland	-8.91061	53.0303	146/179	350/383	313/313	144/156	221/221	146/156	193/222	165/165	202/202	257/263	296/296	206/206	215/215	250/250	165/165	169/169	193/193	138/156
2013.D0260	Rockvale	Ireland	-8.91061	53.0303	116/116	NA/NA	NA/NA	136/166	221/223	156/164	198/204	153/162	212/226	257/257	296/296	206/206	215/215	250/250	165/171	169/169	193/193	156/160
2013.D0261	Rockvale	Ireland	-8.91061	53.0303	125/167	NA/NA	313/319	150/172	217/219	144/156	189/201	159/159	NA/NA	NA/NA	296/302	203/206	215/215	250/250	171/173	169/169	184/193	138/150
2013.D0262	Rockvale	Ireland	-8.91061	53.0303	116/116	371/407	313/313	136/154	225/229	168/178	195/207	153/168	198/200	257/257	296/296	206/206	215/215	250/250	165/165	169/169	193/193	138/142
2013.D0263	Rockvale	Ireland	-8.91061	53.0303	185/185	404/422	313/313	136/136	225/225	156/160	226/230	159/159	212/214	257/257	296/296	206/206	215/215	250/250	165/171	169/169	193/193	142/146
2013.D0264	Rockvale	Ireland	-8.91061	53.0303	155/155	377/425	313/313	136/152	221/221	156/168	208/228	159/159	212/212	255/255	296/296	206/206	215/215	250/250	165/165	169/169	193/193	142/148
2013.D0265	Rockvale	Ireland	-8.91061	53.0303	125/125	377/434	313/313	136/136	221/221	156/156	207/228	159/159	202/212	255/255	296/296	206/206	215/215	250/250	165/171	169/169	193/193	138/142
2013.D0266	Rockvale	Ireland	-8.91061	53.0303	116/116	392/401	313/313	134/160	219/219	144/152	206/213	159/165	212/214	257/259	296/296	206/206	215/215	250/250	171/171	169/169	193/196	140/152
2013.D0267	Rockvale	Ireland	-8.91061	53.0303	116/116	395/401	313/313	NA/NA	219/221	152/154	206/213	159/159	212/214	257/257	296/296	206/206	215/215	250/250	171/171	169/169	193/196	138/152
2013.D0268	Rockvale	Ireland	-8.91061	53.0303	155/155	389/392	313/313	NA/NA	219/219	156/164	206/216	153/153	212/212	255/255	296/296	203/206	215/215	244/250	171/173	169/169	193/193	138/158
2013.D0271	Derrycrag Wood	Ireland	-8.39409	53.042	155/155	380/404	313/313	154/186	219/219	144/190	187/199	153/165	198/216	257/257	296/296	206/206	215/215	250/250	165/165	169/169	193/196	138/154
2013.D0272	Derrycrag Wood	Ireland	-8.39409	53.042	143/143	374/395	313/313	140/166	219/219	146/152	202/206	153/153	212/214	257/263	296/296	206/206	215/215	250/250	165/171	169/169	193/196	144/152
2013.D0273	Derrycrag Wood	Ireland	-8.39409	53.042	155/161	389/401	313/313	152/152	223/223	142/150	222/222	147/153	214/222	257/263	296/296	203/206	215/215	250/250	165/165	169/169	193/193	138/142
2013.D0274	Derrycrag Wood	Ireland	-8.39409	53.042	116/116	371/401	313/313	154/160	223/223	164/168	203/203	147/153	212/214	255/257	296/296	206/206	215/215	244/250	169/171	169/169	193/193	138/142
2013.D0275	Derrycrag Wood	Ireland	-8.39409	53.042	155/200	NA/NA	313/313	128/160	221/225	150/150	207/212	147/165	NA/NA	NA/NA	296/296	206/206	215/215	250/250	165/169	169/169	193/193	138/138
2013.D0276	Derrycrag Wood	Ireland	-8.39409	53.042	155/161	401/425	313/313	148/174	219/219	142/156	186/205	153/153	198/212	257/257	287/296	206/206	215/215	250/250	165/171	169/169	193/193	138/142
2013.D0277	Derrycrag Wood	Ireland	-8.39409	53.042	125/155	392/452	313/313	136/188	225/225	136/160	198/198	153/153	198/212	257/257	296/296	206/206	215/215	250/250	169/171	169/169	184/193	138/156
2013.D0278	Derrycrag Wood	Ireland	-8.39409	53.042	155/155	341/410	313/313	168/168	219/219	142/164	198/222	153/165	200/214	257/257	296/296	206/206	215/215	250/250	169/171	169/169	190/193	138/140
2013.D0279	Derrycrag Wood	Ireland	-8.39409	53.042	143/143	434/434	313/313	154/156	223/225	154/164	198/209	153/156	212/214	257/257	296/296	203/206	215/215	250/250	165/165	169/169	184/193	138/156
2013.D0285	Rockforest	Ireland	-8.97258	53.0022	116/116	341/374	313/313	128/154	219/219	160/176	197/209	147/147	212/212	255/257	296/296	206/206	215/215	250/250	173/173	169/169	184/190	140/160
2013.D0286	Rockforest	Ireland	-8.97258	53.0022	200/200	374/389	313/313	154/164	219/219	122/176	206/209	153/162	198/212	257/257	296/296	206/206	215/215	250/250	169/173	169/169	190/193	140/160
2013.D0287	Rockforest	Ireland	-8.97258	53.0022	116/116	341/344	313/313	154/154	219/219	164/176	197/209	147/147	212/214	257/257	296/296	206/206	215/215	247/250	165/173	169/169	190/193	138/160
2013.D0289	Rockforest	Ireland	-8.97258	53.0022	155/155	NA/NA	313/313	166/166	221/225	122/168	206/206	144/144	NA/NA	NA/NA	296/296	206/206	215/215	250/250	171/173	169/169	193/193	142/168
2013.D0290	Rockforest	Ireland	-8.97258	53.0022	155/155	377/404	313/313	128/156	219/219	164/176	197/204	147/147	200/212	257/257	296/296	206/206	215/215	250/250	165/173	169/169	190/193	138/160
2013.D0291	Rockforest	Ireland	-8.97258	53.0022	155/164	392/419	313/313	154/154	219/219	122/146	206/213	153/168	198/214	257/263	296/296	206/206	215/215	250/250	165/171	169/169	193/193	138/142
2013.D0292	Rockforest	Ireland	-8.97258	53.0022	119/119	365/377	313/313	168/168	225/225	122/168	189/189	159/159	200/212	257/257	296/296	203/206	215/215	250/250	169/175	169/169	193/193	142/152
2013.D0293	Rockforest	Ireland	-8.97258	53.0022	146/218	365/386	313/313	166/166	219/221	168/182	189/206	153/153	200/210	257/263	296/296	206/206	215/215	250/250	165/169	169/169	193/193	150/152
2013.D0294	Rockforest	Ireland	-8.97258	53.0022	161/176	356/356	313/313	140/188	223/223	142/164	206/213	153/153	200/214	255/263	296/296	206/206	215/215	250/250	169/171	169/169	193/193	142/142
2013.D0296	Rockforest	Ireland	-8.97258	53.0022	146/179	380/401	313/313	NA/NA	221/221	142/144	206/222	153/153	212/212	257/257	296/296	206/206	215/215	250/250	165/165	164/169	184/193	138/138
2013.D0297	Rockforest	Ireland	-8.97258	53.0022	155/176	353/401	313/313	NA/NA	223/223	NA/NA	NA/NA	162/162	212/214	255/257	296/296	206/206	215/215	250/250	165/169	169/169	193/193	138/142
2013.D0298	Rockforest	Ireland	-8.97258	53.0022	119/179	365/404	313/313	150/166	221/221	144/166	195/206	153/159	200/212	257/277	296/296	206/206	215/215	250/250	165/173	169/169	193/196	138/168
2013.D0300	Rockforest	Ireland	-8.97258	53.0022	119/179	365/365	313/313	158/166	221/223	122/166	198/206	159/159	200/212	257/257	296/296	206/206	215/215	250/250	165/169	169/169	193/196	138/138
2013.D0301	Rockforest	Ireland	-8.97258	53.0022	155/158	NA/NA	313/313	134/154	219/219	144/164	206/213	153/153	212/214	257/259	296/296	203/206	215/215	250/250	171/171	169/169	193/196	142/156
2013.D0302	Rockforest	Ireland	-8.97258	53.0022	146/179	365/380	313/313	NA/NA	221/221	122/144	206/206	156/156	200/214	257/257	296/296	206/206	215/215	250/250	165/169	169/169	184/193	138/152
2013.D0303	Rockforest	Ireland	-8.97258	53.0022	155/161	401/416	313/313	156/156	219/219	150/156	181/209	153/153	200/212	257/257	296/296	203/206	215/215	250/250	165/171	169/169	193/193	156/158
2013.D0304	Rockforest	Ireland	-8.97258	53.0022	119/119	308/386	313/313	154/168	221/221	156/168	198/199	159/159	200/212	255/263	296/296	206/206	215/215	250/250	165/165	167/169	184/193	138/150
2013.D0305	Rockforest	Ireland	-8.97258	53.0022	155/161	308/371	313/313	154/154	219/219	168/168	199/202	159/168	212/212	257/263	287/296	206/206	215/215	250/250	165/165	169/169	184/199	138/150
2013.D0306	Rockforest	Ireland	-8.97258	53.0022	NA/NA	NA/NA	313/313	154/154	219/221	168/168	206/222	159/165	198/212	255/257	296/296	206/206	215/215	250/250	165/165	169/169	190/190	136/138
2013.D0307	Rockforest	Ireland	-8.97258	53.0022	155/161	380/392	313/313	136/154	219/219	142/168	206/222	159/165	200/212	255/257	296/296	206/206	215/215	250/250	165/165	169/169	190/196	136/138
2013.D0308	Rockforest	Ireland	-8.97258	53.0022	125/125	329/419	313/313	134/152	221/221	156/164	206/222	159/159	198/212	257/257	296/296	206/206	215/215	250/250	169/171	169/169	193/193	138/158
2013.D0309	Rockforest	Ireland	-8.97258	53.0022	125/125	392/404	313/313	136/136	219/221	146/168	197/222	168/168	212/212	255/255	296/296	206/206	215/215	250/250	165/169	169/169	190/193	138/138
2013.D0310	Rockforest	Ireland	-8.97258	53.0022	119/119	425/434	313/313	140/140	219/219	166/168	190/206	168/168	198/212	257/257	296/296	206/206	215/215	250/250	165/171	164/169	193/193	138/140
2013.D0311	Rockforest	Ireland	-8.97258	53.0022	155/161	NA/NA	313/313	148/148	221/221	154/166	213/219	159/159	NA/NA	NA/NA	296/296	203/206	215/215	247/250	165/169	169/169	193/193	138/154
2013.D0312	Rockforest	Ireland	-8.97258	53.0022	155/167	404/425	313/313	156/168	219/221	144/156	199/206	153/153	198/214	255/257	296/296	203/206	215/215	250/250	165/171	167/169	193/193	140/142
2013.D0313	Rockforest	Ireland	-8.97258	53.0022	155/155	338/425	313/313	132/168	221/221	136/144	199/214	153/159	212/214	255/257	296/296	203/203	215/215	250/250	165/171	167/169	193/193	138/142
2013.D0314	Rockforest	Ireland	-8.97258	53.0022	161/161	323/374	313/313	148/148	217/217	136/166	213/213	159/159	202/218	257/257	296/296	203/206	215/215	247/250	165/171	169/169	193/193	138/154
2013.D0315	Rockforest	Ireland	-8.97258	53.0022	161/167	395/398	313/313	138/142	219/221	NA/NA	199/222	153/153	200/210	257/263	296/296	206/206	215/215	250/250	165/171	169/169	193/193	142/156
2013.D0316	Rockforest	Ireland	-8.97258	53.0022	161/161	377/404	313/313	136/158	221/221	142/144	222/224	153/159	198/212	255/255	296/296	203/206	215/215	250/250	165/171	169/169	193/196	136/140
2013.D0317	Rockforest	Ireland	-8.97258	53.0022	155/161	350/404	313/319	158/158	221/221	144/156	222/224	153/165	198/214	255/257	296/302	203/206	215/215	250/250	165/171	169/169	193/193	138/140
2013.D0318	Rockforest	Ireland	-8.97258	53.0022	119/119	383/401	313/313	NA/NA	219/219	NA/NA	NA/NA	153/153	212/214	255/257	296/296	206/206	215/215	250/250	165/165	169/169	190/193	138/142
2013.D0319	Rockforest	Ireland	-8.97258	53.0022	146/218	374/392	313/313	136/154	221/221	156/156	222/222	162/162	200/214	257/257	296/296	206/206	215/215	250/250	165/171	169/169	193/196	140/142
2013.D0320	Rockforest	Ireland	-8.97258	53.0022	119/119	383/434	313/313	154/154	221/221	156/164	197/197	153/153	202/214	257/263	296/296	203/206	212/215	250/250	169/171	169/169	193/193	152/158
2013.D0321	Rockforest	Ireland	-8.97258	53.0022	146/179	374/401	313/313	154/164	221/221	144/156	201/221	153/156	202/202	255/257	296/296	206/206	212/215	247/250	165/165	167/169	193/193	140/144
2013.D0322	Rockforest	Ireland	-8.97258	53.0022	146/179	350/350	313/313	158/158	221/221	146/164	198/206	153/153	212/212	257/257	296/296	203/206	215/215	244/250	165/171	169/169	193/193	138/138
2013.D0324	Ballykine	Ireland	-9.34605	53.5585	155/161	374/383	313/313	154/156	219/219	164/164	201/229	147/147	212/214	255/263	296/296	203/206	215/215	250/250	165/169	169/169	190/193	142/152
2013.D0325	Ballykine	Ireland	-9.34605	53.5585	119/143	386/389	313/313	154/162	219/219	146/146	207/207	159/168	212/218	257/257	296/296	206/206	215/215	247/250	165/173	169/169	193/193	138/160
2013.D0326	Ballykine	Ireland	-9.34605	53.5585	125/125	386/401	313/313	154/156	221/221	136/164	206/229	147/153	212/218	263/263	296/296	206/206	215/215	244/250	169/171	169/169	190/193	138/152
2013.D0327	Ballykine	Ireland	-9.34605	53.5585	131/155	365/383	313/313	150/156	217/219	144/144	197/202	153/153	212/212	257/257	296/296	206/206	215/215	250/250	171/171	169/169	193/193	138/146
2013.D0328	Ballykine	Ireland	-9.34605	53.5585	155/155	383/389	313/313	134/150	221/221	144/190	179/202	153/153	212/214	255/257	296/296	206/206	215/215	250/250	165/171	169/169	193/193	138/142
2013.D0329	Ballykine	Ireland	-9.34605	53.5585	119/119	NA/NA	313/313	156/156	219/219	156/160	197/206	168/168	212/214	257/263	296/296	206/206	215/215	250/250	165/165	169/169	184/193	138/150
2013.D0330	Ballykine	Ireland	-9.34605	53.5585	155/155	377/392	313/313	154/154	223/223	144/158	201/205	147/147	204/214	263/263	296/296	206/206	215/215	250/250	165/165	169/169	184/196	138/148
2013.D0331	Ballykine	Ireland	-9.34605	53.5585	155/161	NA/NA	313/313	134/162	219/219	144/148	198/225	153/153	NA/NA	NA/NA	296/296	206/206	215/215	250/250	165/171	169/169	193/196	144/160
2013.D0332	Ballykine	Ireland	-9.34605	53.5585	146/218	NA/NA	313/313	156/156	219/219	144/186	213/213	153/153	204/214	257/257	296/296	206/206	215/215	250/250	171/171	169/169	193/193	138/150
2013.D0333	Ballykine	Ireland	-9.34605	53.5585	167/167	386/386	313/313	150/154	219/219	142/156	197/197	153/159	212/214	255/255	296/296	206/206	215/215	250/250	165/171	169/169	193/193	138/156
2013.D0334	Ballykine	Ireland	-9.34605	53.5585	167/167	323/386	313/313	140/150	219/221	144/144	199/199	159/159	212/212	255/257	296/296	206/206	215/215	250/250	165/169	169/169	193/193	138/138
2013.D0336	Ballykine	Ireland	-9.34605	53.5585	116/116	374/386	313/313	158/162	219/221	144/144	213/213	159/159	200/212	257/259	296/296	206/206	215/215	250/250	169/171	169/169	193/193	150/160
2013.D0337	Ballykine	Ireland	-9.34605	53.5585	116/146	392/398	313/313	136/136	221/221	144/164	198/213	147/159	212/214	257/257	296/296	203/206	215/215	250/250	165/165	169/169	193/196	138/152
2013.D0338	Ballykine	Ireland	-9.34605	53.5585	155/155	380/389	313/313	156/156	219/219	136/142	197/197	153/153	202/212	257/257	287/296	206/206	215/215	250/250	165/165	169/169	193/193	140/154
2013.D0339	Ballykine	Ireland	-9.34605	53.5585	155/161	347/437	313/313	140/164	219/221	144/148	190/216	159/159	210/224	255/257	296/296	206/206	215/215	250/250	171/173	169/169	193/193	138/140
2013.D0340	Ballykine	Ireland	-9.34605	53.5585	155/155	416/416	313/313	134/154	221/221	144/156	199/204	159/159	200/212	255/257	296/296	206/206	215/215	250/250	171/171	169/169	193/193	150/150
2013.D0342	Ballykine	Ireland	-9.34605	53.5585	143/143	377/398	313/313	122/170	217/217	138/150	203/207	153/153	198/214	257/257	296/296	206/206	215/215	250/250	165/165	169/169	193/193	138/142
2013.D0343	Ballykine	Ireland	-9.34605	53.5585	155/155	380/398	313/313	128/154	219/219	136/142	229/229	147/159	212/212	255/257	296/296	206/206	215/215	244/250	165/165	169/169	190/193	138/142
2013.D0344	Ballykine	Ireland	-9.34605	53.5585	161/161	404/404	313/313	136/150	223/223	136/152	206/220	156/156	212/214	259/263	296/296	206/206	215/215	250/250	169/171	169/169	193/193	138/148
2013.D0345	Ballykine	Ireland	-9.34605	53.5585	131/131	386/392	313/313	134/150	219/221	144/156	199/202	159/165	212/212	257/257	296/296	206/206	215/215	250/250	165/171	169/169	193/193	138/140
2013.D0346	Ballykine	Ireland	-9.34605	53.5585	146/167	395/416	313/313	134/180	219/219	144/178	199/203	153/153	212/214	257/257	296/296	203/206	215/215	250/250	165/171	169/169	193/193	150/156
2013.D0348	Ballykine	Ireland	-9.34605	53.5585	155/155	395/401	313/313	156/182	221/221	144/156	177/188	153/153	200/210	255/255	296/296	206/206	215/215	244/250	165/173	169/169	193/193	138/138
2013.D0349	Ballykine	Ireland	-9.34605	53.5585	155/161	401/401	313/313	138/138	223/225	128/164	209/213	153/165	200/204	255/257	296/296	206/206	215/215	250/250	165/165	169/169	193/193	138/150
2013.D0350	Ballykine	Ireland	-9.34605	53.5585	158/161	NA/NA	313/313	132/152	219/219	156/168	200/219	147/147	NA/NA	NA/NA	296/296	206/206	215/215	250/250	173/173	169/172	184/193	140/150
2013.D0352	Ballykine	Ireland	-9.34605	53.5585	146/218	392/407	313/313	152/194	221/221	156/156	211/214	153/159	212/212	263/263	296/296	206/206	215/215	250/250	167/171	169/169	193/193	140/142
2013.D0353	Ballykine	Ireland	-9.34605	53.5585	155/161	386/401	313/313	154/154	223/223	122/142	198/198	153/153	214/214	255/257	296/296	206/206	215/215	250/250	165/171	169/169	184/193	138/140
2013.D0354	Ballykine	Ireland	-9.34605	53.5585	155/161	374/386	313/313	134/154	223/223	122/150	198/199	156/156	212/214	255/255	296/296	206/206	215/215	250/250	171/171	169/169	193/193	138/140
2013.D0355	Ballykine	Ireland	-9.34605	53.5585	155/167	395/398	313/313	152/152	219/219	144/156	198/206	162/162	212/224	255/257	296/296	206/206	215/215	247/250	171/171	169/172	193/193	140/142
2013.D0356	Ballykine	Ireland	-9.34605	53.5585	170/170	377/407	313/313	138/156	225/225	136/142	222/222	159/159	198/214	255/257	296/296	203/206	215/215	250/250	171/171	169/169	184/193	154/156
2013.D0357	Ballykine	Ireland	-9.34605	53.5585	NA/NA	NA/NA	313/313	130/156	221/221	136/144	198/222	153/168	212/212	257/263	296/296	206/206	215/215	250/250	171/171	169/169	193/193	138/152
2013.D0358	Ballykine	Ireland	-9.34605	53.5585	155/164	386/401	313/313	140/164	223/223	144/164	187/206	147/168	200/212	255/257	296/296	206/206	215/215	247/250	169/171	169/169	184/193	140/142
2013.D0359	Ballykine	Ireland	-9.34605	53.5585	146/167	407/434	313/313	154/156	219/221	164/190	186/196	159/159	200/212	259/263	296/296	203/203	215/215	250/250	171/173	169/169	193/193	138/156
2013.D0360	Ballykine	Ireland	-9.34605	53.5585	116/116	512/512	NA/NA	NA/NA	219/219	144/164	226/226	153/153	212/214	255/255	296/296	206/206	215/215	250/250	165/173	169/169	193/193	142/152
2013.D0361	Ballykine	Ireland	-9.34605	53.5585	164/170	386/407	313/319	138/138	223/223	144/144	187/222	159/168	212/212	257/257	296/302	206/206	215/215	250/250	169/171	169/169	184/184	138/142
2013.D0362	Ballykine	Ireland	-9.34605	53.5585	143/170	386/422	313/319	138/138	223/223	144/168	199/222	159/162	198/214	257/257	296/302	206/206	215/215	250/250	171/171	164/175	184/193	154/156
2013.D0363	Ballykine	Ireland	-9.34605	53.5585	146/179	NA/NA	313/313	134/152	221/221	136/144	187/199	147/147	NA/NA	NA/NA	296/296	203/206	215/215	250/250	165/171	169/169	193/193	140/140
2013.D0364	Ballykine	Ireland	-9.34605	53.5585	155/167	NA/NA	313/319	140/154	221/221	154/190	205/225	147/159	NA/NA	NA/NA	296/302	206/206	215/215	250/250	165/171	169/169	193/193	140/140
2013.D0365	Ballykine	Ireland	-9.34605	53.5585	149/161	NA/NA	313/313	154/154	217/219	144/166	206/211	159/159	NA/NA	NA/NA	296/296	203/206	215/215	247/250	169/171	169/169	193/196	140/160
2013.D0366	Ballykine	Ireland	-9.34605	53.5585	119/119	362/398	313/313	122/170	219/221	144/164	198/198	153/159	204/212	257/257	296/296	206/206	215/215	244/250	165/171	169/169	193/193	142/154
2013.D0367	Ballykine	Ireland	-9.34605	53.5585	116/143	380/386	313/313	154/168	223/225	156/158	197/206	159/159	212/224	257/257	296/296	206/206	215/215	250/250	171/171	169/169	190/193	138/154
2013.D0368	Ballykine	Ireland	-9.34605	53.5585	143/179	389/440	313/313	158/158	221/221	144/176	195/199	159/162	212/212	257/257	296/296	206/206	215/215	250/250	171/171	169/169	193/193	138/140
2013.D0370	Ballykine	Ireland	-9.34605	53.5585	119/119	NA/NA	313/319	134/156	223/223	142/164	198/205	168/168	200/214	257/263	296/302	206/206	215/215	250/250	165/173	169/169	184/193	156/160
2013.D0371	Ballykine	Ireland	-9.34605	53.5585	143/143	398/440	313/313	162/180	219/219	144/156	194/197	159/159	212/212	257/263	296/296	206/206	215/215	250/250	165/165	169/169	193/193	142/156
2013.D0372	Coomhola	Ireland	-9.46617	51.7759	125/143	389/389	313/313	156/156	221/221	122/164	204/206	153/153	214/214	257/263	296/296	206/206	215/215	250/250	165/169	169/169	193/193	138/150
2013.D0373	Coomhola	Ireland	-9.46617	51.7759	119/119	353/401	313/313	156/156	219/219	140/154	229/231	153/159	202/202	255/257	296/296	203/206	215/215	250/250	165/171	169/169	193/193	150/156
2013.D0377	Breen Wood	Ireland	-6.23758	55.1364	116/116	371/449	313/313	178/180	223/223	136/180	200/213	153/153	212/212	263/263	296/296	206/206	215/215	250/250	171/173	169/169	193/193	142/150
2013.D0379	Breen Wood	Ireland	-6.23758	55.1364	146/206	341/404	313/313	112/146	221/221	142/154	191/201	162/162	198/212	257/257	296/296	206/206	215/215	250/250	171/173	169/169	184/193	140/156
2013.D0380	Breen Wood	Ireland	-6.23758	55.1364	119/119	386/434	313/313	154/158	221/221	156/156	197/222	147/159	200/214	257/261	296/296	206/206	215/215	250/250	165/171	169/169	193/193	138/140
2013.D0381	Breen Wood	Ireland	-6.23758	55.1364	119/119	NA/NA	313/313	140/140	221/221	142/156	198/217	153/165	NA/NA	NA/NA	296/296	203/203	215/215	250/256	165/169	169/169	193/196	138/150
2013.D0382	Breen Wood	Ireland	-6.23758	55.1364	146/218	353/365	313/313	124/150	219/221	136/144	225/227	144/144	212/214	259/259	296/296	206/206	215/215	250/250	169/171	169/169	193/193	138/152
2013.D0383	Breen Wood	Ireland	-6.23758	55.1364	155/155	401/401	313/313	152/166	219/219	144/144	198/226	153/159	200/212	257/263	296/296	206/206	215/215	250/250	171/171	169/169	193/193	140/144
2013.D0384	Breen Wood	Ireland	-6.23758	55.1364	116/146	407/413	313/319	136/154	225/225	144/148	204/204	159/159	212/214	257/257	296/302	206/206	215/215	250/250	165/171	169/169	193/193	142/144
2013.D0385	Breen Wood	Ireland	-6.23758	55.1364	155/155	416/419	313/313	150/150	219/219	144/152	206/209	153/153	212/212	257/257	296/296	206/206	215/215	250/250	169/173	169/169	193/193	140/156
2013.D0386	Breen Wood	Ireland	-6.23758	55.1364	116/116	377/386	313/313	154/180	217/217	136/150	201/206	147/156	212/214	257/257	296/296	206/206	215/215	250/250	165/171	169/169	190/193	140/150
2013.D0387	Breen Wood	Ireland	-6.23758	55.1364	119/164	NA/NA	313/313	118/148	217/217	168/176	212/212	153/165	NA/NA	NA/NA	296/296	206/206	215/215	250/250	171/173	169/169	193/193	146/158
2013.D0388	Breen Wood	Ireland	-6.23758	55.1364	155/155	380/446	313/313	154/154	219/223	152/154	192/200	159/159	212/212	257/257	296/296	206/206	215/215	250/250	165/165	169/169	184/193	138/150
2013.D0389	Breen Wood	Ireland	-6.23758	55.1364	146/218	365/389	313/313	132/156	225/225	156/164	199/213	153/165	210/218	257/257	296/296	206/206	215/215	250/250	165/171	169/169	193/193	138/138
2013.D0390	Breen Wood	Ireland	-6.23758	55.1364	116/116	377/386	313/313	150/152	219/221	126/152	214/235	147/153	202/212	257/259	296/296	206/206	215/215	250/250	165/171	169/169	193/193	138/152
2013.D0393	Cavan	Ireland	-7.21716	53.9289	116/116	389/389	313/319	156/168	219/219	154/156	202/213	168/168	210/212	257/257	296/302	203/206	215/215	250/250	165/165	169/169	184/193	138/156
2013.D0394	Cavan	Ireland	-7.21716	53.9289	116/116	389/389	313/319	156/168	219/219	154/156	202/213	168/168	210/212	257/257	296/302	203/206	215/215	250/250	165/165	167/169	184/193	138/156
2013.D0395	Cavan	Ireland	-7.21716	53.9289	143/143	365/437	313/313	130/150	221/221	142/168	206/219	153/153	212/220	255/257	296/296	206/206	215/215	250/250	171/173	169/169	193/193	138/160
2013.D0396	Cavan	Ireland	-7.21716	53.9289	NA/NA	NA/NA	313/313	140/164	225/225	122/148	198/229	153/153	198/212	257/263	296/296	203/203	215/215	250/250	165/165	169/169	193/193	138/140
2013.D0397	Cavan	Ireland	-7.21716	53.9289	137/179	350/377	313/313	150/150	219/219	122/166	204/206	153/159	212/212	257/257	296/296	203/206	215/215	250/250	165/165	169/169	184/193	138/142
2013.D0398	Cavan	Ireland	-7.21716	53.9289	125/125	389/437	310/313	114/138	219/221	142/146	222/226	147/153	200/212	255/263	293/296	206/206	215/215	250/250	165/171	169/169	193/196	138/150
2013.D0399	Cavan	Ireland	-7.21716	53.9289	161/173	335/386	313/313	148/148	219/219	142/154	199/222	153/153	198/212	255/257	296/296	206/206	215/215	250/250	171/171	169/172	193/193	138/156
2013.D0400	Cavan	Ireland	-7.21716	53.9289	116/116	407/443	313/313	154/154	221/223	122/158	209/209	153/153	198/214	257/257	296/296	206/206	215/215	250/250	165/165	164/169	184/193	140/142
2013.D0401	Cavan	Ireland	-7.21716	53.9289	161/161	341/389	313/313	128/162	221/221	136/156	197/215	159/159	212/214	255/257	296/296	206/206	215/215	250/250	165/171	169/169	193/193	138/150
2013.D0402	Cavan	Ireland	-7.21716	53.9289	143/143	383/392	313/313	140/166	221/221	156/164	198/201	147/147	210/218	257/257	296/296	203/206	215/215	250/250	171/171	169/169	184/193	138/138
2013.D0403	Cavan	Ireland	-7.21716	53.9289	146/179	401/404	313/313	NA/NA	223/223	144/156	198/226	147/159	212/214	257/257	296/296	206/206	215/215	250/250	165/171	169/169	193/193	144/144
2013.D0404	Cavan	Ireland	-7.21716	53.9289	143/143	386/392	313/313	140/166	221/221	156/164	198/201	147/147	210/218	257/257	296/296	203/206	215/215	250/250	171/171	169/169	184/193	138/138
2013.D0405	Cavan	Ireland	-7.21716	53.9289	161/167	380/395	313/313	120/158	221/221	150/158	207/213	153/159	200/212	263/263	296/296	203/206	215/215	250/253	165/171	164/169	184/184	138/156
2013.D0406	Ballykelly	Ireland	-7.04872	55.0434	155/164	NA/NA	313/313	132/132	219/221	144/156	175/198	159/159	212/214	257/263	296/296	203/206	215/215	250/250	165/171	169/169	193/193	138/150
2013.D0407	Ballykelly	Ireland	-7.04872	55.0434	125/125	371/383	313/313	132/132	221/221	142/156	201/206	153/162	200/220	255/257	296/296	206/206	215/215	250/250	171/173	169/169	193/193	138/150
2013.D0408	Ballykelly	Ireland	-7.04872	55.0434	146/179	407/428	313/313	132/132	221/221	156/168	175/187	153/168	214/220	263/263	296/296	206/206	215/215	250/250	165/165	169/169	193/193	138/140
2013.D0409	Ballykelly	Ireland	-7.04872	55.0434	155/161	308/398	313/313	134/168	221/221	128/150	208/229	153/156	212/212	257/257	296/296	206/206	215/215	250/250	169/171	169/169	193/193	138/156
2013.D0410	Ballykelly	Ireland	-7.04872	55.0434	NA/NA	NA/NA	313/313	132/132	219/221	156/156	201/207	147/159	212/214	255/255	296/296	203/206	215/215	250/250	165/171	169/169	184/193	142/148
2013.D0411	Ballykelly	Ireland	-7.04872	55.0434	155/161	365/389	313/313	134/154	219/219	144/144	202/222	159/159	212/212	255/255	296/296	206/206	215/215	250/253	169/171	169/169	193/193	138/156
2013.D0413	Ballykelly	Ireland	-7.04872	55.0434	155/161	353/371	313/319	128/152	221/221	122/152	191/198	153/153	212/214	257/257	296/302	206/206	215/215	250/250	169/173	169/169	193/193	138/150
2013.D0414	Ballykelly	Ireland	-7.04872	55.0434	155/155	380/383	313/313	152/152	219/219	158/158	204/213	153/153	198/202	255/257	296/296	206/206	215/215	250/250	171/173	169/169	193/193	138/144
2013.D0416	Ballykelly	Ireland	-7.04872	55.0434	119/155	365/434	313/319	140/164	225/225	144/144	204/213	153/153	214/214	255/257	296/302	206/206	215/215	250/250	171/171	169/169	193/193	142/144
2013.D0417	Ballykelly	Ireland	-7.04872	55.0434	116/116	365/416	313/313	156/164	219/221	142/178	208/213	168/168	202/210	257/257	296/296	203/203	215/215	250/250	165/169	169/169	193/193	138/142
2013.D0418	Ballykelly	Ireland	-7.04872	55.0434	155/164	386/389	313/313	136/150	221/221	144/148	188/190	159/165	200/212	255/255	296/296	206/206	215/215	250/250	165/171	169/169	193/193	138/150
2013.D0419	Ballykelly	Ireland	-7.04872	55.0434	119/119	NA/NA	313/313	154/154	217/217	144/144	197/219	153/162	NA/NA	NA/NA	296/296	206/206	215/215	250/250	165/171	169/169	193/193	138/152
2013.D0420	Ballykelly	Ireland	-7.04872	55.0434	155/155	362/362	313/313	148/148	217/217	152/190	185/185	147/156	214/214	255/261	296/296	206/206	212/215	250/250	171/173	169/169	184/184	148/154
2013.D0421	Glenveagh	Ireland	-7.94368	55.0557	116/116	386/386	313/313	148/152	219/219	136/150	202/205	159/159	214/214	257/257	296/296	206/206	215/215	244/250	165/169	167/169	193/193	138/152
2013.D0423	Glenveagh	Ireland	-7.94368	55.0557	NA/NA	401/419	313/313	134/168	223/225	144/154	206/213	153/153	198/214	257/257	296/296	206/206	215/215	250/250	165/171	169/169	184/193	138/140
2013.D0427	Glenveagh	Ireland	-7.94368	55.0557	146/179	344/401	313/313	132/132	223/223	136/136	186/199	159/162	212/214	255/257	296/296	206/206	215/215	250/250	165/171	164/169	193/193	138/154
2013.D0433	Glenveagh	Ireland	-7.94368	55.0557	155/161	383/392	313/313	150/156	219/219	122/154	197/206	153/153	212/220	257/257	296/296	206/206	215/215	250/250	165/171	169/169	193/193	138/152
2013.D0434	Glenveagh	Ireland	-7.94368	55.0557	146/218	377/389	313/313	184/186	221/221	136/144	197/201	159/159	198/212	257/263	296/296	203/203	215/215	250/250	165/171	169/169	193/193	140/154
2013.D0435	Glenveagh	Ireland	-7.94368	55.0557	146/218	374/392	313/313	128/156	221/223	136/164	195/199	153/159	214/214	255/257	296/296	203/206	215/215	250/250	171/171	169/169	184/193	138/142
2013.D0436	Glenveagh	Ireland	-7.94368	55.0557	143/143	389/413	313/313	134/166	219/219	156/158	199/199	153/159	198/202	257/257	296/296	206/206	215/215	250/250	171/173	169/169	193/193	138/140
2013.D0437	Glenveagh	Ireland	-7.94368	55.0557	161/161	386/428	313/313	118/148	223/225	144/158	199/206	147/159	202/212	259/263	296/296	203/203	215/215	250/250	165/171	169/172	184/193	140/156
2013.D0438	Glenveagh	Ireland	-7.94368	55.0557	155/164	308/374	313/313	168/168	221/223	144/164	199/212	168/168	202/202	255/257	296/296	206/206	215/215	250/250	171/171	169/169	193/193	138/142
2013.D0439	Glenveagh	Ireland	-7.94368	55.0557	155/161	386/431	313/313	138/154	219/219	144/160	206/206	153/153	198/212	255/257	296/296	206/206	215/215	250/250	165/171	169/169	193/193	138/150
2013.D0440	Glenveagh	Ireland	-7.94368	55.0557	155/155	389/389	313/313	152/168	221/221	168/190	175/222	159/162	212/214	257/257	296/296	NA/NA	215/215	250/250	173/173	167/169	193/193	152/160
2013.D0441	Glenveagh	Ireland	-7.94368	55.0557	119/143	350/386	313/313	154/190	219/219	144/164	199/199	153/153	212/212	257/257	296/296	206/206	215/215	250/250	165/165	169/169	193/193	140/142
2013.D0442	Glenveagh	Ireland	-7.94368	55.0557	116/146	413/440	313/313	184/184	221/221	142/156	199/199	153/159	200/212	257/257	296/296	203/203	215/215	250/250	165/173	164/169	184/193	150/150
2013.D0443	Glenveagh	Ireland	-7.94368	55.0557	155/161	386/434	313/313	152/154	221/223	142/144	198/213	147/153	214/224	257/257	296/296	203/206	215/215	250/250	165/171	169/169	184/193	140/142
2013.D0444	Knockastackeen	Ireland	-8.09171	52.3968	155/155	392/398	310/319	152/154	219/221	156/158	201/204	156/159	212/212	257/257	293/302	206/206	215/215	244/250	171/173	169/169	193/193	138/154
2013.D0448	Knockastackeen	Ireland	-8.09171	52.3968	161/161	392/401	313/313	134/154	219/219	144/168	187/235	159/159	198/212	255/255	296/296	203/206	215/215	250/250	165/173	169/169	184/193	138/140
2013.D0449	Derrybawn - Glendalough	Ireland	-6.32682	53.0065	131/155	374/377	313/313	148/154	221/225	142/156	206/206	159/159	212/212	257/263	296/296	206/206	215/215	250/250	165/171	169/169	184/193	138/140
2013.D0451	Derrybawn - Glendalough	Ireland	-6.32682	53.0065	NA/NA	NA/NA	NA/NA	154/154	221/221	142/154	194/198	159/159	202/212	263/277	296/296	203/206	215/215	250/250	165/173	169/172	193/193	152/156
2013.D0452	Glengarriff	Ireland	-9.58072	51.7538	155/161	353/434	313/313	154/154	219/219	150/170	174/209	153/159	200/214	257/257	296/296	206/206	215/215	244/250	165/165	169/169	193/193	138/150
2013.D0453	Glengarriff	Ireland	-9.58072	51.7538	155/155	374/389	313/313	122/164	223/225	144/154	195/214	165/165	198/212	255/257	296/296	206/206	215/215	250/250	165/171	169/169	193/196	138/152
2013.D0454	Glengarriff	Ireland	-9.58072	51.7538	161/161	365/386	313/313	140/162	219/221	122/144	195/199	159/159	212/212	255/263	296/296	206/206	215/215	250/250	171/171	169/169	193/193	140/150
2013.D0456	Glengarriff	Ireland	-9.58072	51.7538	116/116	389/401	313/313	154/154	221/221	122/164	186/229	168/168	200/212	255/263	296/296	206/206	215/215	250/250	169/173	169/169	193/193	138/160
2013.D0460	Glenfarne	Ireland	-7.96912	54.3065	125/125	389/398	313/313	140/162	221/221	144/158	195/221	150/150	204/212	257/263	296/296	206/206	215/215	244/250	165/171	169/169	193/193	140/154
2013.D0462	Glenfarne	Ireland	-7.96912	54.3065	116/143	410/410	313/319	NA/NA	219/221	136/156	187/229	159/159	200/214	255/255	296/302	206/206	215/215	250/250	165/165	169/169	193/193	142/152
2013.D0464	Glenfarne	Ireland	-7.96912	54.3065	143/143	359/380	NA/NA	134/156	219/219	142/144	199/206	NA/NA	212/214	257/263	296/296	206/206	212/215	250/250	171/171	169/169	193/193	136/138
Br10	Borau	Spain	-0.5882	42.6581	179/179	362/362	NA/NA	112/112	215/219	138/162	181/199	153/153	196/210	257/263	296/296	205/206	215/215	250/250	165/165	169/169	193/193	148/160
Br13	Borau	Spain	-0.5882	42.6581	155/155	365/392	313/313	NA/NA	225/225	140/152	186/211	159/159	202/214	263/263	296/296	206/206	215/215	250/250	165/173	169/169	193/193	146/150
Br15	Borau	Spain	-0.5882	42.6581	206/206	NA/NA	310/313	NA/NA	221/221	148/168	188/188	153/153	198/200	NA/NA	293/296	206/206	215/215	250/250	165/173	167/169	184/193	146/150
Br16	Borau	Spain	-0.5882	42.6581	155/155	371/380	313/313	NA/NA	219/219	158/178	193/193	159/159	198/212	257/263	296/296	203/203	215/215	250/250	171/173	169/169	193/196	140/150
Br19	Borau	Spain	-0.5882	42.6581	206/206	392/410	313/313	116/152	221/221	160/170	188/196	153/153	198/214	263/263	296/296	203/206	215/215	250/250	171/173	169/169	184/196	142/142
Br22	Borau	Spain	-0.5882	42.6581	NA/NA	368/368	NA/NA	112/162	219/221	136/142	193/206	159/162	196/198	263/263	296/296	203/206	215/215	250/250	165/171	169/169	193/196	144/164
Br3	Borau	Spain	-0.5882	42.6581	155/167	335/362	313/313	122/122	221/221	136/144	198/204	147/159	198/222	257/263	296/296	206/206	215/215	250/250	165/171	169/169	184/196	150/166
Br4	Borau	Spain	-0.5882	42.6581	155/155	353/419	313/313	140/156	219/219	152/152	186/244	159/159	198/200	263/263	296/296	203/206	215/215	250/250	165/171	169/169	193/196	142/150
Br5	Borau	Spain	-0.5882	42.6581	155/155	356/389	313/313	132/132	221/221	140/142	186/204	159/162	202/216	257/257	296/296	206/206	215/215	250/250	165/165	169/169	193/196	140/162
Br7	Borau	Spain	-0.5882	42.6581	161/167	350/386	313/313	142/142	223/225	138/144	199/227	147/156	202/202	NA/NA	296/296	203/206	215/215	244/250	165/171	167/169	193/196	140/152
Br8	Borau	Spain	-0.5882	42.6581	146/146	320/341	313/319	118/152	219/221	144/154	185/206	153/159	198/212	257/263	296/302	203/206	215/215	250/250	171/171	169/169	193/193	140/158
Br9	Borau	Spain	-0.5882	42.6581	155/155	386/386	310/313	128/128	223/225	138/142	203/216	153/159	202/210	263/263	293/296	206/206	215/215	250/250	165/165	169/169	196/196	140/140
2012.D0283	Scottish (Coillte)	Scotland	-4.2026	56.4907	155/155	353/365	313/313	132/150	219/219	152/164	206/206	159/168	214/214	255/263	296/296	206/206	215/215	250/250	165/165	169/169	193/193	138/146
2012.D0284	Scottish (Coillte)	Scotland	-4.2026	56.4907	155/161	386/413	313/313	142/180	223/225	156/178	195/199	159/159	212/214	255/263	296/296	206/206	215/215	244/250	171/171	169/169	193/196	152/158
2012.D0824	Scottish (Coillte)	Scotland	-4.2026	56.4907	155/161	401/401	313/313	134/154	221/221	142/168	186/222	153/159	200/212	257/257	296/296	203/206	215/215	250/250	165/165	169/169	184/190	138/160
2012.D0825	Scottish (Coillte)	Scotland	-4.2026	56.4907	NA/NA	401/416	313/313	162/162	219/219	142/154	206/219	156/156	198/200	257/259	296/296	NA/NA	215/215	250/250	165/165	169/169	190/193	138/156
